# Supplementary material for: Cooperative Blockade of CK2 and ATM Kinases Drives Apoptosis in VHL-Deficient Renal Carcinoma Cells through ROS Overproduction
Source: Cancers (Basel). 2021 Feb 2;13(3):576. doi: 10.3390/cancers13030576 (PMC7867364; doi:10.3390/cancers13030576)
Supplement: Supplementary file 1 [file cancers-13-00576-s001.zip]

Archive with 15 entries (13 files):
- cancers-1093644-supplementary/
- cancers-1093644-supplementary/Supplementary material/
- cancers-1093644-supplementary/Supplementary material/Supp Fig.1.pdf
- cancers-1093644-supplementary/Supplementary material/Supp Fig.2.pdf
- cancers-1093644-supplementary/Supplementary material/Supp Fig.3.pdf
- cancers-1093644-supplementary/Supplementary material/Supp Fig.4.pdf
- cancers-1093644-supplementary/Supplementary material/Supp Fig.5.pdf
- cancers-1093644-supplementary/Supplementary material/Supp Fig.6.pdf
- cancers-1093644-supplementary/Supplementary material/Supp Fig.7.pdf
- cancers-1093644-supplementary/Supplementary material/Supp Fig.8.pdf
- cancers-1093644-supplementary/Supplementary material/supplemental legendes_Revised.docx
- cancers-1093644-supplementary/Supplementary material/Table S1.docx
- cancers-1093644-supplementary/Supplementary material/Table S2-revised.docx
- cancers-1093644-supplementary/Supplementary material/Table S3.xlsx
- cancers-1093644-supplementary/Supplementary material/whole western blot figures.pdf
