# Supplementary material for: Cooperative Blockade of CK2 and ATM Kinases Drives Apoptosis in VHL-Deficient Renal Carcinoma Cells through ROS Overproduction
Source: Cancers (Basel). 2021 Feb 2;13(3):576. doi: 10.3390/cancers13030576 (PMC7867364; doi:10.3390/cancers13030576)
Supplement: Supplementary file 1 [file cancers-13-00576-s001.zip › cancers-1093644-supplementary/Supplementary material/Table S3.xlsx]

## Sheet: A_rlog_FC
Gene_name	Spheroid_Ctrl_DMSO	Spheroid_Treated_KU_CX	Spheroid_Treated_KU	Spheroid_Treated_CX	Log2(KU+CX / DMSO)	Log2(KU / DMSO)	Log2(CX / DMSO)	Gene_id	Chromosome_name
AAAS	4.30933	4.3429	4.23096	4.25746	0.0335772	-0.0783682	-0.0518711	ENSG00000094914	12
AAGAB	4.3508	4.42317	4.30828	4.17016	0.0723719	-0.0425202	-0.180632	ENSG00000103591	15
AAK1	4.12931	4.12344	4.03133	4.08527	-0.00587172	-0.0979862	-0.0440378	ENSG00000115977	2
AAMDC	4.21424	4.33861	4.29016	4.14865	0.124368	0.075924	-0.0655922	ENSG00000087884	11
AAMP	2.27585	2.23387	2.1757	2.26908	-0.0419797	-0.100147	-0.00676356	ENSG00000127837	2
AAR2	4.42889	4.39557	4.24243	4.14013	-0.0333202	-0.186454	-0.288756	ENSG00000131043	20
AARS1	3.99924	4.02049	4.0615	3.96432	0.0212434	0.0622598	-0.0349195	ENSG00000090861	16
AASDH	1.735	1.82785	1.84239	1.74807	0.0928467	0.107391	0.0130688	ENSG00000157426	4
AASDHPPT	3.25117	3.28673	3.23421	3.19527	0.0355547	-0.0169618	-0.0559041	ENSG00000149313	11
AATF	2.1944	2.27136	2.05088	2.07163	0.0769619	-0.143518	-0.122772	ENSG00000275700	17
ABCA1	5.51876	5.3113	5.8243	5.5272	-0.207464	0.305543	0.0084359	ENSG00000165029	9
ABCA12	1.6155	1.54212	1.53906	1.49745	-0.0733761	-0.0764362	-0.118047	ENSG00000144452	2
ABCB8	1.38501	1.37867	1.33297	1.39563	-0.00633568	-0.0520403	0.0106237	ENSG00000197150	7
ABCC3	1.58471	1.64466	1.61006	1.65772	0.0599465	0.0253489	0.0730157	ENSG00000108846	17
ABCC4	1.60684	1.56603	1.60374	1.52096	-0.040817	-0.00310707	-0.085883	ENSG00000125257	13
ABCC5	1.80659	1.73141	1.84481	1.78108	-0.0751792	0.0382181	-0.0255124	ENSG00000114770	3
ABCD3	2.07686	2.21907	2.0386	2.01922	0.142201	-0.0382609	-0.0576441	ENSG00000117528	1
ABCE1	1.9555	1.91364	2.14251	2.11413	-0.0418621	0.187004	0.15863	ENSG00000164163	4
ABCF1	3.59894	3.4178	3.45359	3.57396	-0.181143	-0.145352	-0.0249833	ENSG00000204574	6
ABCF2	4.44418	4.30303	4.49776	4.17434	-0.141143	0.0535817	-0.269839	ENSG00000033050	7
ABCF3	4.83852	4.5281	4.7113	4.46024	-0.310418	-0.12722	-0.378273	ENSG00000161204	3
ABHD10	2.06815	2.05911	2.1473	2.04076	-0.00903746	0.0791443	-0.0273949	ENSG00000144827	3
ABHD11	2.39913	2.4491	2.41098	2.39479	0.049972	0.0118501	-0.00434085	ENSG00000106077	7
ABHD14B	2.56924	2.62111	2.69118	2.70383	0.0518694	0.121939	0.134587	ENSG00000114779	3
ABHD16A	1.34594	1.37155	1.25218	1.35662	0.0256177	-0.0937597	0.0106858	ENSG00000204427	6
ABHD4	2.642	2.8123	2.83832	2.63841	0.170297	0.19632	-0.0035932	ENSG00000100439	14
ABHD5	1.9341	1.95701	1.89445	1.93741	0.0229091	-0.0396441	0.00331081	ENSG00000011198	3
ABI1	3.57398	3.63133	3.60413	3.65365	0.0573482	0.0301558	0.079674	ENSG00000136754	10
ABI2	2.77304	2.72911	2.72737	2.86113	-0.0439231	-0.0456651	0.0880953	ENSG00000138443	2
ABL2	1.99323	1.98553	2.06712	2.08631	-0.00769756	0.0738964	0.0930878	ENSG00000143322	1
ABLIM1	2.87238	3.05935	2.92965	2.99592	0.186968	0.0572662	0.123538	ENSG00000099204	10
ABLIM3	2.85979	2.87312	2.70772	2.91687	0.013334	-0.152062	0.0570802	ENSG00000173210	5
ABRACL	4.8339	4.98306	4.92951	5.01093	0.149162	0.0956063	0.177032	ENSG00000146386	6
ABRAXAS2	2.16429	2.12251	1.99072	2.04257	-0.0417764	-0.173565	-0.121716	ENSG00000165660	10
ACAA2	5.48823	5.03788	5.23506	5.29049	-0.450356	-0.253178	-0.197748	ENSG00000167315	18
ACAD9	2.83848	2.91272	2.86289	2.93133	0.0742366	0.0244158	0.09285	ENSG00000177646	3
ACADM	4.4064	4.52573	4.57069	4.49373	0.119332	0.164293	0.0873283	ENSG00000117054	1
ACADS	1.33434	1.4621	1.39353	1.38503	0.127761	0.0591938	0.0506876	ENSG00000122971	12
ACADSB	1.66475	1.45694	1.52276	1.48064	-0.207809	-0.141987	-0.184108	ENSG00000196177	10
ACADVL	4.24161	4.2788	4.17853	4.31392	0.0371905	-0.0630762	0.0723088	ENSG00000072778	17
ACAP2	1.85901	1.78473	1.85839	1.89152	-0.0742837	-0.00061857	0.0325123	ENSG00000114331	3
ACAT1	3.36934	3.2164	3.07064	3.22976	-0.152939	-0.298695	-0.139579	ENSG00000075239	11
ACBD5	1.35239	1.44065	1.25731	1.30247	0.0882665	-0.0950762	-0.0499148	ENSG00000107897	10
ACBD6	2.39846	2.26018	2.34623	2.35964	-0.138281	-0.0522275	-0.0388178	ENSG00000230124	1
ACLY	5.08807	5.12905	4.74728	5.11568	0.0409741	-0.340791	0.0276089	ENSG00000131473	17
ACOT13	4.58861	4.75726	4.73718	4.76654	0.168649	0.148577	0.177936	ENSG00000112304	6
ACOT7	5.4383	5.13063	5.47333	5.28395	-0.307666	0.0350327	-0.154342	ENSG00000097021	1
ACOT9	4.37436	4.29952	4.25272	4.33681	-0.0748382	-0.121638	-0.0375509	ENSG00000123130	X
ACOX1	3.6921	3.56858	3.50538	3.36823	-0.123517	-0.186725	-0.323872	ENSG00000161533	17
ACP1	5.67405	5.87297	5.77585	5.75524	0.198923	0.1018	0.0811894	ENSG00000143727	2
ACP5	3.84951	4.02718	3.64328	3.84231	0.177667	-0.206227	-0.00720451	ENSG00000102575	19
ACSL3	1.97159	2.2451	1.9961	2.13444	0.273508	0.0245049	0.162848	ENSG00000123983	2
ACSL4	2.35318	2.2199	2.11999	2.19879	-0.13328	-0.233189	-0.15439	ENSG00000068366	X
ACSM2A	3.53612	3.30012	3.36202	3.39335	-0.235996	-0.174105	-0.142769	ENSG00000183747	16
ACSM2B	2.45009	2.49802	2.46818	2.32388	0.0479284	0.0180867	-0.126214	ENSG00000066813	16
ACSM5	1.77103	1.55675	1.74222	1.64828	-0.214271	-0.0288071	-0.122745	ENSG00000183549	16
ACTB	9.64247	9.80142	9.84763	9.85548	0.158951	0.205169	0.213017	ENSG00000075624	7
ACTG1	8.86436	9.0861	8.84122	9.06093	0.221739	-0.0231394	0.196564	ENSG00000184009	17
ACTL6A	2.4235	2.37944	2.55149	2.26293	-0.0440638	0.127986	-0.160572	ENSG00000136518	3
ACTN1	1.25854	1.25474	1.23319	1.50509	-0.00379867	-0.0253515	0.246553	ENSG00000072110	14
ACTN4	4.1311	4.38902	4.13412	4.28225	0.25792	0.00301929	0.151152	ENSG00000130402	19
ACTR10	3.73797	3.81988	3.98634	3.79232	0.0819077	0.248373	0.0543518	ENSG00000131966	14
ACTR1A	4.13284	4.34692	4.22845	4.0948	0.214081	0.095614	-0.0380376	ENSG00000138107	10
ACTR1B	2.12324	2.04924	2.09261	2.14921	-0.0740024	-0.0306269	0.025974	ENSG00000115073	2
ACTR2	4.21974	4.25878	4.21	4.33441	0.0390341	-0.00974933	0.114668	ENSG00000138071	2
ACTR3	2.94726	2.84298	2.91777	2.92388	-0.104282	-0.0294851	-0.0233837	ENSG00000115091	2
ACTR3C	2.45925	2.35381	2.40812	2.42002	-0.105435	-0.0511225	-0.0392237	ENSG00000106526	7
ACTR6	2.93707	3.03582	3.00397	2.89237	0.0987506	0.0669008	-0.0446989	ENSG00000075089	12
ACTR8	1.66869	1.66273	1.85268	1.68231	-0.00595723	0.18399	0.0136207	ENSG00000113812	3
ACVR2A	2.51108	2.4349	2.60778	2.31812	-0.0761743	0.0966983	-0.192963	ENSG00000121989	2
ACYP1	2.38837	2.31375	2.40547	2.35238	-0.0746245	0.017101	-0.0359905	ENSG00000119640	14
ACYP2	1.6222	1.71449	1.68849	1.63594	0.0922868	0.066288	0.0137342	ENSG00000170634	2
ADAL	2.61877	2.60533	2.57027	2.57802	-0.013442	-0.0485015	-0.0407518	ENSG00000168803	15
ADAM10	5.39359	5.37861	5.39835	5.16453	-0.0149811	0.00476293	-0.229058	ENSG00000137845	15
ADAM19	3.06729	3.07695	2.93778	2.9881	0.00966079	-0.129509	-0.0791844	ENSG00000135074	5
ADAMTS1	2.65881	2.84764	2.63638	2.70708	0.188826	-0.0224347	0.0482682	ENSG00000154734	21
ADAMTS9	2.50382	2.33395	2.4598	2.40519	-0.169871	-0.0440134	-0.0986251	ENSG00000163638	3
ADAR	3.43264	3.51841	3.38546	3.54184	0.0857695	-0.0471743	0.109202	ENSG00000160710	1
ADAT1	2.29739	2.31743	2.22974	2.3488	0.0200437	-0.0676442	0.0514102	ENSG00000065457	16
ADCK2	1.43084	1.42542	1.53578	1.44588	-0.00541727	0.10494	0.0150391	ENSG00000133597	7
ADD1	3.08542	3.07007	3.18957	3.24175	-0.0153538	0.104145	0.156321	ENSG00000087274	4
ADD3	2.57451	2.74176	2.58372	2.70851	0.167257	0.00921489	0.134006	ENSG00000148700	10
ADGRE5	1.78357	1.87068	1.73516	1.82106	0.0871185	-0.0484078	0.0374892	ENSG00000123146	19
ADGRG1	3.06868	3.34022	3.2004	3.36564	0.271539	0.131728	0.296966	ENSG00000205336	16
ADGRL2	2.74526	2.73058	2.59084	2.75333	-0.0146774	-0.154413	0.0080766	ENSG00000117114	1
ADH5	4.72967	4.98402	4.63695	4.8522	0.254354	-0.09272	0.122529	ENSG00000197894	4
ADI1	3.43941	3.61412	3.68185	3.63682	0.174705	0.242439	0.197411	ENSG00000182551	2
ADIPOR1	2.45671	2.44561	2.50714	2.50726	-0.0111041	0.0504243	0.0505469	ENSG00000159346	1
ADIPOR2	1.65936	1.58627	1.53403	1.7473	-0.0730899	-0.125328	0.087937	ENSG00000006831	12
ADK	3.67703	3.38977	3.55606	3.43236	-0.287258	-0.120964	-0.244673	ENSG00000156110	10
ADM	1.59764	1.62303	1.54755	1.63608	0.0253939	-0.0500857	0.0384389	ENSG00000148926	11
ADNP	4.27552	4.06308	4.21283	4.00776	-0.212437	-0.0626883	-0.267761	ENSG00000101126	20
ADNP2	1.82594	1.75193	1.78501	1.88646	-0.0740123	-0.0409299	0.0605212	ENSG00000101544	18
ADO	1.6716	1.73123	1.69771	1.77232	0.0596301	0.0261032	0.100716	ENSG00000181915	10
ADPRS	2.07622	2.13252	2.15108	2.14061	0.0563015	0.0748651	0.0643958	ENSG00000116863	1
ADRM1	4.72604	4.78368	4.42177	4.85179	0.0576381	-0.304269	0.125753	ENSG00000130706	20
ADSL	5.04479	4.86043	4.83586	5.04448	-0.184367	-0.208937	-0.000312017	ENSG00000239900	22
AEBP2	2.36091	2.41145	2.41027	2.29821	0.050544	0.0493639	-0.0626961	ENSG00000139154	12
AEN	2.2175	2.10856	2.265	2.24309	-0.108943	0.0474994	0.0255904	ENSG00000181026	15
AFDN	1.67544	1.63466	1.74669	1.68465	-0.0407731	0.071248	0.00921159	ENSG00000130396	6
AFF1	1.3868	1.47926	1.41064	1.3709	0.0924647	0.0238475	-0.0159019	ENSG00000172493	4
AFF4	2.61033	2.44594	2.47003	2.39335	-0.164397	-0.140304	-0.21698	ENSG00000072364	5
AFG3L2	1.50087	1.52649	1.44981	1.51089	0.0256245	-0.0510522	0.010023	ENSG00000141385	18
AFMID	4.15225	3.86264	4.02218	3.95487	-0.289604	-0.130063	-0.197374	ENSG00000183077	17
AFTPH	2.32864	2.28654	2.26116	2.45798	-0.042092	-0.0674721	0.129343	ENSG00000119844	2
AGA	3.51171	3.46378	3.57656	3.44745	-0.0479296	0.0648547	-0.0642582	ENSG00000038002	4
AGK	1.51467	1.54272	1.58001	1.55937	0.028052	0.0653383	0.0446971	ENSG00000006530	7
AGL	1.91215	1.73712	1.85239	1.69168	-0.175031	-0.0597587	-0.220472	ENSG00000162688	1
AGO1	3.24773	3.13992	3.48857	3.21953	-0.10781	0.240845	-0.0281955	ENSG00000092847	1
AGO2	2.00756	1.96666	1.89569	2.03403	-0.0408961	-0.11187	0.0264774	ENSG00000123908	8
AGO3	2.77178	2.97737	2.72535	2.61021	0.205591	-0.0464353	-0.16157	ENSG00000126070	1
AGPAT1	2.76584	2.84216	2.93234	2.66563	0.076319	0.166497	-0.100217	ENSG00000204310	6
AGPAT2	2.73133	2.86535	2.71033	2.88161	0.134012	-0.0210015	0.150279	ENSG00000169692	9
AGPAT4	2.64093	2.47473	2.56925	2.51219	-0.166194	-0.0716725	-0.12874	ENSG00000026652	6
AGPS	2.15984	2.34134	2.27113	2.2581	0.181498	0.111291	0.0982615	ENSG00000018510	2
AGRN	1.80988	1.76937	1.84269	1.90386	-0.0405119	0.0328117	0.0939831	ENSG00000188157	1
AGT	4.86174	4.55004	4.70576	4.69251	-0.3117	-0.155979	-0.169229	ENSG00000135744	1
AGTRAP	4.38511	4.35397	4.42237	4.42819	-0.0311428	0.0372627	0.043082	ENSG00000177674	1
AHCY	4.62408	4.52472	4.82458	4.82331	-0.0993566	0.200502	0.199237	ENSG00000101444	20
AHCYL1	4.71837	4.57938	4.76392	4.80124	-0.138995	0.0455467	0.082872	ENSG00000168710	1
AHI1	3.09739	3.23049	3.26639	3.36202	0.133094	0.168994	0.264633	ENSG00000135541	6
AHNAK	2.78302	2.70706	2.84322	2.95124	-0.0759585	0.0602043	0.168223	ENSG00000124942	11
AHSA1	1.48247	1.44269	1.54735	1.58528	-0.0397827	0.0648796	0.102811	ENSG00000100591	14
AHSA2P	1.21922	1.21549	1.23614	1.41318	-0.00372757	0.016921	0.193969	ENSG00000173209	2
AIDA	2.48919	2.53644	2.47005	2.42367	0.0472579	-0.0191387	-0.0655143	ENSG00000186063	1
AIFM1	4.66024	4.45123	4.86441	4.64604	-0.209014	0.204162	-0.0142004	ENSG00000156709	X
AIFM2	2.14301	2.10089	2.26033	2.14471	-0.0421214	0.117319	0.00170523	ENSG00000042286	10
AIG1	5.47992	5.40329	5.54606	5.56672	-0.0766328	0.0661444	0.0867975	ENSG00000146416	6
AIMP1	4.9377	4.63961	4.60642	4.6623	-0.298089	-0.331284	-0.275404	ENSG00000164022	4
AIP	3.0934	3.04802	2.96469	3.09036	-0.0453725	-0.128711	-0.00303726	ENSG00000110711	11
AK1	3.61939	3.64598	3.46588	3.55002	0.0265959	-0.153504	-0.069364	ENSG00000106992	9
AK2	4.67328	4.65757	4.64183	4.60295	-0.0157151	-0.0314527	-0.0703334	ENSG00000004455	1
AK3	2.41497	2.49491	2.46511	2.35174	0.0799409	0.05014	-0.0632257	ENSG00000147853	9
AK4	4.14738	4.39684	4.40527	4.38686	0.249457	0.257889	0.239476	ENSG00000162433	1
AK6	3.41303	3.33923	3.16986	3.44189	-0.073794	-0.24317	0.0288673	ENSG00000085231	5
AKAP13	2.90599	2.9517	3.03862	2.97293	0.0457134	0.132628	0.0669444	ENSG00000170776	15
AKAP8	1.68555	1.70714	1.56907	1.53631	0.0215871	-0.116481	-0.149247	ENSG00000105127	19
AKAP9	4.04438	4.09019	3.9807	4.32468	0.0458122	-0.0636737	0.280306	ENSG00000127914	7
AKIP1	2.62549	2.55108	2.61459	2.61196	-0.0744097	-0.0108996	-0.0135236	ENSG00000166452	11
AKR1A1	6.84443	6.89294	6.63273	6.61084	0.0485071	-0.211696	-0.233587	ENSG00000117448	1
AKR1B1	8.29048	8.1336	8.4603	8.01971	-0.156877	0.169822	-0.270767	ENSG00000085662	7
AKR1B10	3.77116	3.87005	3.71857	3.85924	0.0988903	-0.0525928	0.0880805	ENSG00000198074	7
AKR1C1	1.79249	1.88389	1.86008	1.86453	0.0914008	0.0675963	0.0720423	ENSG00000187134	10
AKR1C3	7.40901	7.12549	7.33926	7.15726	-0.283526	-0.0697493	-0.251753	ENSG00000196139	10
ALAD	1.60684	1.56603	1.60374	1.52096	-0.040817	-0.00310707	-0.085883	ENSG00000148218	9
ALAS1	2.97537	3.0776	3.10947	3.04143	0.10223	0.134104	0.0660563	ENSG00000023330	3
ALCAM	2.81494	2.92725	3.11533	2.89497	0.112309	0.300389	0.0800288	ENSG00000170017	3
ALDH16A1	3.78347	4.13878	3.8816	3.93118	0.355308	0.0981314	0.147713	ENSG00000161618	19
ALDH18A1	2.77883	2.64691	2.5248	2.75448	-0.131916	-0.254034	-0.0243487	ENSG00000059573	10
ALDH1A1	9.13522	8.66308	8.92241	8.88194	-0.472137	-0.212803	-0.25328	ENSG00000165092	9
ALDH1B1	3.19738	3.2875	3.13741	3.2212	0.0901177	-0.0599709	0.0238162	ENSG00000137124	9
ALDH2	2.21068	2.33523	2.47401	2.25084	0.124545	0.263329	0.0401566	ENSG00000111275	12
ALDH3A2	2.94592	3.06766	2.90998	2.84278	0.121738	-0.0359425	-0.103142	ENSG00000072210	17
ALDH6A1	2.3345	2.29044	2.53091	2.20612	-0.0440601	0.196413	-0.128381	ENSG00000119711	14
ALDH7A1	3.72717	3.537	3.86193	3.85945	-0.190167	0.134758	0.132279	ENSG00000164904	5
ALDH9A1	4.30768	4.34441	4.38964	4.35961	0.0367236	0.0819542	0.051929	ENSG00000143149	1
ALG13	2.48561	2.31351	2.43466	2.52654	-0.172105	-0.0509502	0.0409299	ENSG00000101901	X
ALG14	3.58076	3.47846	3.61973	3.53766	-0.102302	0.0389664	-0.0431005	ENSG00000172339	1
ALG2	1.37572	1.40385	1.39938	1.42087	0.0281301	0.0236666	0.045156	ENSG00000119523	9
ALG3	4.50527	4.47217	4.47899	4.46263	-0.0331016	-0.0262774	-0.0426337	ENSG00000214160	3
ALG5	3.74806	3.94828	3.93899	3.75509	0.200219	0.190933	0.00703077	ENSG00000120697	13
ALG6	1.6943	1.72413	1.79756	1.91443	0.0298288	0.10326	0.220126	ENSG00000088035	1
ALG8	4.39275	4.57836	4.23408	4.29648	0.185618	-0.158662	-0.0962618	ENSG00000159063	11
ALKBH2	1.95346	2.01311	2.06223	2.08161	0.0596506	0.108772	0.12815	ENSG00000189046	12
ALKBH5	1.84681	1.74221	1.66688	1.66398	-0.104601	-0.179933	-0.182832	ENSG00000091542	17
ALKBH7	2.6376	2.59295	2.6688	2.41415	-0.0446467	0.0311991	-0.223447	ENSG00000125652	19
ALS2	1.41475	1.37493	1.40388	1.42534	-0.0398216	-0.0108696	0.0105885	ENSG00000003393	2
ALYREF	4.33896	4.33224	4.41945	4.64009	-0.00671523	0.0804924	0.301133	ENSG00000183684	17
AMBP	2.39147	2.64097	2.31675	2.41968	0.249502	-0.0747177	0.0282112	ENSG00000106927	9
AMD1	3.34232	3.2957	3.42473	3.5038	-0.0466133	0.0824111	0.161484	ENSG00000123505	6
AMFR	4.84223	4.76687	4.73674	4.81298	-0.0753643	-0.105494	-0.0292544	ENSG00000159461	16
AMIGO2	1.55287	1.73625	1.53668	1.5359	0.183384	-0.0161831	-0.0169677	ENSG00000139211	12
AMMECR1	2.19362	2.39564	2.15021	2.28461	0.20202	-0.0434078	0.090995	ENSG00000101935	X
AMMECR1L	1.39393	1.41981	1.34187	1.37467	0.0258714	-0.0520672	-0.0192639	ENSG00000144233	2
AMOTL1	2.29306	2.21932	2.23249	2.28613	-0.0737432	-0.0605698	-0.0069293	ENSG00000166025	11
AMZ2	3.98545	4.25669	4.06743	4.09057	0.271245	0.0819804	0.105126	ENSG00000196704	17
AMZ2P1	2.5012	2.60891	2.51464	2.49581	0.107714	0.0134419	-0.00538219	ENSG00000214174	17
ANAPC10	1.36081	1.35564	1.38431	1.43517	-0.00517047	0.0235052	0.0743588	ENSG00000164162	4
ANAPC11	4.10685	4.14691	4.12229	3.99951	0.040052	0.0154335	-0.107346	ENSG00000141552	17
ANAPC13	4.77343	4.77699	4.86648	4.93716	0.00356751	0.0930554	0.163738	ENSG00000129055	3
ANAPC15	2.45262	2.50207	2.38724	2.55525	0.0494439	-0.0653869	0.102622	ENSG00000110200	11
ANAPC16	7.15314	6.90077	7.18665	6.93171	-0.252366	0.0335132	-0.221423	ENSG00000166295	10
ANAPC4	1.77464	1.73421	1.76708	1.89604	-0.0404287	-0.00755937	0.1214	ENSG00000053900	4
ANAPC5	5.13077	5.0721	4.99888	4.70335	-0.0586628	-0.131889	-0.42742	ENSG00000089053	12
ANAPC7	3.22758	3.1815	3.10181	3.34012	-0.0460857	-0.125767	0.112536	ENSG00000196510	12
ANG	1.41597	1.51001	1.48134	1.36715	0.0940393	0.0653711	-0.0488276	ENSG00000214274	14
ANGPTL4	2.57244	2.43038	2.62934	2.66965	-0.142063	0.0569024	0.0972113	ENSG00000167772	19
ANKIB1	2.55565	2.54336	2.49921	2.62608	-0.0122904	-0.0564351	0.0704362	ENSG00000001629	7
ANKMY2	2.51467	2.44189	2.35635	2.44547	-0.0727808	-0.158318	-0.0691998	ENSG00000106524	7
ANKRD1	1.91235	2.00487	2.06011	1.95474	0.0925263	0.147765	0.0423915	ENSG00000148677	10
ANKRD10	2.16092	2.15067	2.16956	2.10029	-0.0102521	0.00863771	-0.0606317	ENSG00000088448	13
ANKRD11	1.58185	1.54111	1.65248	1.56107	-0.0407398	0.0706321	-0.0207829	ENSG00000167522	16
ANKRD12	2.88168	2.86727	2.83817	3.01685	-0.0144127	-0.0435056	0.135172	ENSG00000101745	18
ANKRD13A	1.81933	1.57729	1.68673	1.5678	-0.242041	-0.132599	-0.251531	ENSG00000076513	12
ANKRD13C	1.55833	1.71113	1.54226	1.5724	0.152803	-0.0160657	0.0140783	ENSG00000118454	1
ANKRD17	2.60528	2.43698	2.56918	2.41602	-0.168305	-0.0361001	-0.189264	ENSG00000132466	4
ANKRD26	1.41447	1.58069	1.55302	1.53267	0.166219	0.138548	0.118194	ENSG00000107890	10
ANKRD28	2.14989	2.17433	2.26376	2.24196	0.0244386	0.113865	0.0920639	ENSG00000206560	3
ANKRD36B	1.36836	1.50125	1.46491	1.54359	0.132889	0.0965407	0.17523	ENSG00000196912	2
ANKRD36C	2.11453	2.32363	2.14593	2.24057	0.209104	0.0314067	0.126044	ENSG00000174501	2
ANKRD39	2.52149	2.59717	2.46429	2.48444	0.0756707	-0.0572005	-0.0370519	ENSG00000213337	2
ANKRD40	4.23573	4.13872	4.13127	4.08007	-0.0970092	-0.104456	-0.15566	ENSG00000154945	17
ANKRD46	1.7493	1.64306	1.64114	1.59768	-0.106242	-0.108162	-0.151624	ENSG00000186106	8
ANKRD50	1.49447	1.41996	1.49038	1.40903	-0.0745149	-0.00408918	-0.0854427	ENSG00000151458	4
ANKRD54	1.79498	1.55995	1.54948	1.51562	-0.235031	-0.245506	-0.279358	ENSG00000100124	22
ANKS3	3.74922	3.7251	3.6084	3.74384	-0.0241191	-0.140817	-0.0053751	ENSG00000168096	16
ANKZF1	2.50337	2.49392	2.62304	2.82071	-0.00945565	0.119664	0.31734	ENSG00000163516	2
ANLN	1.6369	1.66483	1.743	1.68107	0.0279291	0.106099	0.0441665	ENSG00000011426	7
ANO10	1.91489	1.87405	1.87501	1.97468	-0.0408399	-0.0398794	0.0597912	ENSG00000160746	3
ANP32A	1.75143	1.81103	1.77841	1.87976	0.0596012	0.0269796	0.128331	ENSG00000140350	15
ANP32B	2.90152	3.04006	2.99321	3.22301	0.138536	0.0916887	0.321491	ENSG00000136938	9
ANP32E	4.28391	4.08538	4.3138	4.44162	-0.198533	0.0298841	0.157706	ENSG00000143401	1
ANXA1	8.28678	8.1013	8.33097	8.1275	-0.185474	0.0441947	-0.159279	ENSG00000135046	9
ANXA11	3.81717	3.71467	3.98658	3.66821	-0.102502	0.169416	-0.14896	ENSG00000122359	10
ANXA2	9.86243	9.96988	9.80582	9.97422	0.107452	-0.0566058	0.111798	ENSG00000182718	15
ANXA2R	2.54902	2.53666	2.56848	2.53964	-0.0123564	0.0194631	-0.00937994	ENSG00000177721	5
ANXA3	1.53894	1.56476	1.52911	1.51873	0.0258251	-0.00983097	-0.0202061	ENSG00000138772	4
ANXA4	8.31192	8.00646	8.28845	8.11655	-0.305465	-0.02347	-0.195377	ENSG00000196975	2
ANXA5	7.1118	6.90853	6.93428	7.04047	-0.203271	-0.177517	-0.0713273	ENSG00000164111	4
ANXA6	5.64406	5.43538	5.56135	5.61014	-0.20868	-0.0827106	-0.0339197	ENSG00000197043	5
ANXA7	5.74842	5.90828	5.93776	5.99471	0.15986	0.189341	0.246287	ENSG00000138279	10
AOPEP	1.5369	1.53033	1.44432	1.63129	-0.0065698	-0.0925797	0.094395	ENSG00000148120	9
AP1G1	5.3701	5.44444	5.21802	5.36262	0.0743395	-0.152074	-0.00748163	ENSG00000166747	16
AP1M1	2.99342	3.18772	3.2281	3.19894	0.194298	0.234684	0.205523	ENSG00000072958	19
AP1M2	2.03109	2.11743	2.02645	2.12282	0.0863419	-0.00464079	0.0917306	ENSG00000129354	19
AP1S2	1.67997	1.67193	1.63747	1.62548	-0.00804481	-0.0425033	-0.0544971	ENSG00000182287	X
AP1S3	2.79488	2.9347	2.99205	2.92758	0.139819	0.197175	0.132699	ENSG00000152056	2
AP2B1	2.85821	2.84309	2.78357	2.86503	-0.0151188	-0.0746416	0.00682203	ENSG00000006125	17
AP2M1	5.89167	5.95019	5.8962	5.9083	0.0585187	0.00452173	0.0166226	ENSG00000161203	3
AP2S1	5.48032	5.38819	5.52773	5.60281	-0.0921342	0.0474045	0.122487	ENSG00000042753	19
AP3B1	1.47482	1.40219	1.34799	1.50907	-0.0726267	-0.126832	0.0342514	ENSG00000132842	5
AP3D1	1.86744	1.95846	1.93568	1.96738	0.0910111	0.0682383	0.0999342	ENSG00000065000	19
AP3M1	3.36069	3.60942	3.50508	3.48957	0.248737	0.144391	0.128881	ENSG00000185009	10
AP3M2	2.37701	2.20856	2.2937	2.25136	-0.168447	-0.0833062	-0.125649	ENSG00000070718	8
AP3S1	3.55608	3.5342	3.46278	3.53714	-0.0218829	-0.0932959	-0.0189425	ENSG00000177879	5
AP4B1	2.02464	2.04955	2.13747	2.06096	0.0249151	0.112831	0.03632	ENSG00000134262	1
AP4M1	1.50914	1.50372	1.49269	1.66567	-0.00542016	-0.0164516	0.15653	ENSG00000221838	7
AP5M1	1.94779	1.83821	1.99257	1.85691	-0.109588	0.0447751	-0.0908826	ENSG00000053770	14
APEH	3.02378	2.92215	2.78695	2.9939	-0.101634	-0.236827	-0.029884	ENSG00000164062	3
APEX1	4.78995	4.63995	4.54336	4.48994	-0.149996	-0.246582	-0.30001	ENSG00000100823	14
APEX2	3.44945	3.72124	3.62878	3.62358	0.27179	0.179336	0.174131	ENSG00000169188	X
APH1A	1.89549	1.85371	2.08256	1.87233	-0.0417811	0.187067	-0.023167	ENSG00000117362	1
APH1B	1.73421	1.95908	1.83427	1.93534	0.224871	0.100061	0.201133	ENSG00000138613	15
API5	2.92554	2.8506	2.96127	2.9316	-0.0749317	0.0357362	0.00606335	ENSG00000166181	11
APIP	1.3696	1.33031	1.31754	1.40922	-0.0392942	-0.0520653	0.039618	ENSG00000149089	11
APLP2	4.50799	4.51787	4.41488	4.76164	0.00987759	-0.0931151	0.253654	ENSG00000084234	11
APMAP	2.61196	2.63115	2.70149	2.68769	0.0191921	0.0895233	0.0757307	ENSG00000101474	20
APOBEC3C	6.90824	6.76083	7.14748	6.53672	-0.147418	0.239236	-0.371529	ENSG00000244509	22
APOL1	6.6676	6.71772	6.87834	6.69153	0.050116	0.210742	0.0239277	ENSG00000100342	22
APOL2	7.01514	7.01637	7.31276	7.0028	0.00123298	0.297616	-0.0123442	ENSG00000128335	22
APOL6	2.08055	2.19349	2.04249	2.05335	0.112936	-0.0380591	-0.027197	ENSG00000221963	22
APOO	4.08564	4.08181	4.03545	4.18906	-0.00382474	-0.0501893	0.103423	ENSG00000184831	X
APOOL	1.89083	1.78576	1.74448	1.83048	-0.105069	-0.146349	-0.0603505	ENSG00000155008	X
APP	3.90147	3.77775	3.78826	3.77563	-0.123714	-0.113206	-0.12583	ENSG00000142192	21
APPBP2	1.88221	1.84134	1.91592	2.00355	-0.0408717	0.0337074	0.121338	ENSG00000062725	17
APPL1	2.84019	2.70746	2.70524	2.73656	-0.132735	-0.134951	-0.103633	ENSG00000157500	3
APRT	4.73527	4.80872	4.52967	4.64269	0.0734502	-0.205607	-0.0925845	ENSG00000198931	16
APTX	4.16068	4.2857	4.20676	4.02912	0.125011	0.0460708	-0.13156	ENSG00000137074	9
AQR	2.29306	2.21932	2.23249	2.28613	-0.0737432	-0.0605698	-0.0069293	ENSG00000021776	15
ARAF	1.6257	1.61889	1.61669	1.6643	-0.00680973	-0.00901217	0.0386021	ENSG00000078061	X
ARCN1	2.18263	2.20504	2.22472	2.21273	0.0224141	0.0420937	0.0301039	ENSG00000095139	11
ARF1	4.75989	4.68453	4.6117	4.81854	-0.0753591	-0.148192	0.0586532	ENSG00000143761	1
ARF3	3.14861	3.07313	3.26007	3.12239	-0.0754878	0.111459	-0.0262256	ENSG00000134287	12
ARF4	5.85804	6.03936	5.94704	6.09064	0.181319	0.089002	0.232599	ENSG00000168374	3
ARF5	4.91465	5.03503	4.88277	4.93455	0.120377	-0.0318783	0.0198985	ENSG00000004059	7
ARF6	5.02716	4.9151	4.97547	4.98578	-0.112058	-0.0516892	-0.041383	ENSG00000165527	14
ARFGAP1	2.86324	2.90443	2.78862	2.81728	0.041181	-0.0746214	-0.0459607	ENSG00000101199	20
ARFGAP2	4.21588	4.04586	4.19162	4.14549	-0.170022	-0.0242564	-0.0703893	ENSG00000149182	11
ARFGAP3	3.70134	3.94105	3.94958	4.01167	0.239713	0.248249	0.310339	ENSG00000242247	22
ARFGEF1	2.21338	2.04089	2.15825	2.11856	-0.172486	-0.0551306	-0.0948174	ENSG00000066777	8
ARFIP1	2.59099	2.8468	2.67348	2.73262	0.255809	0.0824843	0.141627	ENSG00000164144	4
ARFIP2	2.1868	2.08013	2.16333	2.12375	-0.106671	-0.0234767	-0.0630478	ENSG00000132254	11
ARFRP1	1.96561	1.958	2.00017	2.08603	-0.00761144	0.0345566	0.120421	ENSG00000101246	20
ARGLU1	6.71751	6.59027	6.44838	6.62551	-0.127231	-0.269121	-0.091991	ENSG00000134884	13
ARHGAP1	5.47601	5.45885	5.24878	5.43058	-0.017162	-0.227228	-0.045434	ENSG00000175220	11
ARHGAP18	1.8934	1.98036	1.88714	1.9302	0.086956	-0.00626432	0.0367968	ENSG00000146376	6
ARHGAP24	2.27579	2.26327	2.18236	2.08894	-0.0125286	-0.093433	-0.186858	ENSG00000138639	4
ARHGAP26	1.80988	1.76937	1.84269	1.90386	-0.0405119	0.0328117	0.0939831	ENSG00000145819	5
ARHGAP29	2.6628	2.64839	2.50663	2.61914	-0.0144074	-0.156162	-0.0436577	ENSG00000137962	1
ARHGAP5	2.02867	2.02089	2.06398	2.17528	-0.00777862	0.0353024	0.146604	ENSG00000100852	14
ARHGEF12	1.51252	1.57583	1.57315	1.67797	0.0633101	0.0606264	0.165447	ENSG00000196914	11
ARHGEF5	1.49998	1.459	1.49588	1.38146	-0.0409807	-0.00410089	-0.118518	ENSG00000050327	7
ARHGEF7	1.58471	1.64466	1.61006	1.65772	0.0599465	0.0253489	0.0730157	ENSG00000102606	13
ARID1A	2.15733	2.04834	2.20415	2.15513	-0.108993	0.0468176	-0.0022062	ENSG00000117713	1
ARID2	2.91366	2.74837	2.88935	2.78055	-0.165295	-0.0243099	-0.133112	ENSG00000189079	12
ARID4B	2.91253	2.83786	2.91248	2.94431	-0.0746741	-5.55739e-05	0.0317779	ENSG00000054267	1
ARID5B	4.79807	4.49186	4.52196	4.36144	-0.306215	-0.276111	-0.436635	ENSG00000150347	10
ARIH1	2.29331	2.41117	2.44705	2.32731	0.117858	0.153737	0.0339975	ENSG00000166233	15
ARIH2	2.03595	2.18863	2.14587	2.10659	0.152682	0.109928	0.0706459	ENSG00000177479	3
ARL1	5.74449	5.83509	5.70799	5.66995	0.0905999	-0.0365032	-0.0745402	ENSG00000120805	12
ARL14EP	2.7001	2.74672	2.75873	2.68904	0.0466193	0.0586306	-0.0110586	ENSG00000152219	11
ARL16	2.6673	2.80568	2.71633	2.84978	0.138385	0.0490319	0.182485	ENSG00000214087	17
ARL17A	2.94794	2.73143	2.6911	2.73293	-0.21651	-0.256841	-0.21501	ENSG00000185829	17
ARL2	4.30722	4.57733	4.29161	4.65653	0.270111	-0.0156151	0.349307	ENSG00000213465	11
ARL2BP	1.59315	1.75037	1.61317	1.72963	0.157215	0.0200129	0.136478	ENSG00000102931	16
ARL3	5.46711	5.51179	5.70654	5.45659	0.0446738	0.239433	-0.0105169	ENSG00000138175	10
ARL4A	4.44041	4.40818	4.35056	4.45744	-0.0322272	-0.0898437	0.0170347	ENSG00000122644	7
ARL4C	5.20644	5.33309	4.99532	5.13879	0.126658	-0.211113	-0.0676474	ENSG00000188042	2
ARL5A	3.25163	3.50098	3.32541	3.3336	0.249348	0.0737754	0.0819708	ENSG00000162980	2
ARL6	2.02515	2.01633	2.02638	2.05642	-0.00881314	0.00123609	0.0312724	ENSG00000113966	3
ARL6IP1	6.80124	7.07976	6.87524	6.92313	0.278522	0.0739989	0.121894	ENSG00000170540	16
ARL6IP4	4.67185	4.99642	4.72145	5.00251	0.324567	0.0496003	0.330659	ENSG00000182196	12
ARL6IP5	6.56804	6.12728	6.88957	6.21031	-0.440752	0.321536	-0.357729	ENSG00000144746	3
ARL8B	2.37586	2.23881	2.28514	2.36477	-0.137053	-0.0907233	-0.0110837	ENSG00000134108	3
ARMC1	3.54714	3.77562	3.53808	3.60925	0.228474	-0.00906566	0.0621053	ENSG00000104442	8
ARMC8	2.26653	2.2868	2.2378	2.26343	0.0202696	-0.0287315	-0.0031061	ENSG00000114098	3
ARMC9	3.38203	3.07336	3.32395	3.29126	-0.308664	-0.0580815	-0.0907658	ENSG00000135931	2
ARMCX3	3.95133	3.79958	3.95723	3.93655	-0.151745	0.00590004	-0.0147796	ENSG00000102401	X
ARMCX6	4.47689	4.60935	4.62159	4.44076	0.132456	0.144701	-0.0361268	ENSG00000198960	X
ARMT1	2.96449	2.82817	3.00567	2.91429	-0.136317	0.0411773	-0.0502063	ENSG00000146476	6
ARNT	3.21377	3.38056	3.22547	3.10552	0.166798	0.0117076	-0.108248	ENSG00000143437	1
ARPC1A	5.99913	6.08273	6.07026	5.77915	0.0835964	0.0711295	-0.219983	ENSG00000241685	7
ARPC1B	3.8623	3.98389	3.77891	4.08872	0.12159	-0.0833876	0.226422	ENSG00000130429	7
ARPC2	5.67782	5.94642	5.47064	6.01846	0.268603	-0.207182	0.340637	ENSG00000163466	2
ARPC3	5.82927	6.06559	5.7432	6.04404	0.236319	-0.0860713	0.214767	ENSG00000111229	12
ARPC4	6.53862	6.59667	6.60714	6.61597	0.0580585	0.0685268	0.0773562	ENSG00000241553	3
ARPC5	3.95241	4.14559	4.20546	4.06365	0.193182	0.253057	0.111248	ENSG00000162704	1
ARPC5L	2.41273	2.40102	2.27495	2.48359	-0.0117154	-0.137787	0.0708584	ENSG00000136950	9
ARPP19	3.79226	3.47447	3.76826	3.61978	-0.317784	-0.0239974	-0.172483	ENSG00000128989	15
ARRDC3	5.90238	5.79978	6.09305	5.72091	-0.102599	0.190661	-0.181471	ENSG00000113369	5
ARSB	1.88334	1.93786	1.88297	1.79565	0.0545245	-0.000372663	-0.0876939	ENSG00000113273	5
ARSD	1.54292	1.57115	1.64854	1.55726	0.0282332	0.105618	0.0143367	ENSG00000006756	X
ARSG	1.54431	1.60406	1.52821	1.64557	0.0597526	-0.0161023	0.101257	ENSG00000141337	17
ARSL	2.39288	2.31944	2.30226	2.32642	-0.0734364	-0.0906166	-0.0664537	ENSG00000157399	X
ASAH1	6.47068	6.28559	6.48035	6.22881	-0.185097	0.00966442	-0.241872	ENSG00000104763	8
ASAP1	1.58	1.60225	1.46052	1.39533	0.0222475	-0.119483	-0.184669	ENSG00000153317	8
ASB16-AS1	2.14599	2.26307	2.22172	2.18103	0.117088	0.075733	0.035046	ENSG00000267080	17
ASB8	3.24759	3.25401	3.17284	2.99707	0.00641693	-0.0747448	-0.250518	ENSG00000177981	12
ASB9	3.0972	2.83865	3.04759	3.09083	-0.258548	-0.0496077	-0.00636873	ENSG00000102048	X
ASCC1	3.78946	3.66317	3.78574	3.66674	-0.126299	-0.00372476	-0.122725	ENSG00000138303	10
ASF1A	2.70052	2.6564	2.86332	2.82832	-0.04412	0.162795	0.127799	ENSG00000111875	6
ASH1L	2.69561	2.77862	2.96138	2.7493	0.08301	0.265768	0.0536946	ENSG00000116539	1
ASL	1.94168	2.02973	2.01538	1.91861	0.0880523	0.073704	-0.0230717	ENSG00000126522	7
ASNSD1	2.95528	2.82115	2.93181	2.82188	-0.134129	-0.0234727	-0.1334	ENSG00000138381	2
ASPH	4.29727	4.70124	4.33773	4.58944	0.40397	0.0404586	0.292169	ENSG00000198363	8
ASPHD1	2.2427	2.40085	2.46749	2.45954	0.15815	0.224789	0.216839	ENSG00000174939	16
ASPM	2.27543	2.60319	2.34563	2.49043	0.327758	0.070198	0.214998	ENSG00000066279	1
ASPSCR1	1.90576	1.99643	1.93441	2.06016	0.0906745	0.0286511	0.154402	ENSG00000169696	17
ASXL1	2.00719	1.96518	2.12349	1.94936	-0.0420083	0.116298	-0.0578258	ENSG00000171456	20
ASXL2	1.93766	2.02177	1.89779	1.88129	0.0841169	-0.0398694	-0.0563698	ENSG00000143970	2
ATAD1	3.46061	3.33044	3.46468	3.34521	-0.130176	0.0040657	-0.115405	ENSG00000138138	10
ATAD2	1.40438	1.56241	1.42275	1.48456	0.158034	0.0183709	0.0801884	ENSG00000156802	8
ATF2	2.29198	2.56218	2.4831	2.30012	0.270194	0.191118	0.00814232	ENSG00000115966	2
ATF4	4.00795	4.19843	3.82415	3.92626	0.190484	-0.183801	-0.0816855	ENSG00000128272	22
ATF6	3.16613	3.26374	3.30605	3.24956	0.0976082	0.139914	0.0834227	ENSG00000118217	1
ATF7	2.06088	2.15146	2.13147	2.24132	0.0905798	0.0705896	0.180439	ENSG00000170653	12
ATF7IP	1.97529	1.96559	1.90303	1.91662	-0.00969883	-0.0722559	-0.0586721	ENSG00000171681	12
ATG101	2.21586	2.39686	2.32771	2.34154	0.181	0.111851	0.125679	ENSG00000123395	12
ATG12	5.26576	5.2869	5.32606	5.22619	0.0211447	0.0603026	-0.0395703	ENSG00000145782	5
ATG13	2.57357	2.58958	2.52422	2.47646	0.0160121	-0.0493508	-0.0971069	ENSG00000175224	11
ATG3	3.93843	4.01043	4.02164	4.01882	0.0719948	0.0832064	0.0803848	ENSG00000144848	3
ATG4A	1.93676	1.89598	1.82391	1.93618	-0.0407831	-0.112847	-0.000575817	ENSG00000101844	X
ATG4B	2.14664	2.07349	2.04458	2.1131	-0.0731452	-0.102053	-0.0335333	ENSG00000168397	2
ATG4C	1.63545	1.66102	1.62652	1.64478	0.0255658	-0.00893256	0.00933163	ENSG00000125703	1
ATG7	1.73679	1.69668	1.58063	1.70936	-0.0401129	-0.156166	-0.0274284	ENSG00000197548	3
ATG9A	4.0819	4.4053	3.94546	4.37017	0.323394	-0.136438	0.288271	ENSG00000198925	2
ATIC	4.89008	4.90839	4.97209	4.9612	0.0183161	0.0820128	0.0711206	ENSG00000138363	2
ATL3	4.14142	4.2832	3.98006	4.03246	0.141785	-0.161359	-0.108961	ENSG00000184743	11
ATOX1	6.09566	6.30494	6.07101	6.12198	0.20928	-0.0246542	0.0263173	ENSG00000177556	5
ATP11C	1.5369	1.53033	1.44432	1.63129	-0.0065698	-0.0925797	0.094395	ENSG00000101974	X
ATP13A3	1.49441	1.58639	1.51908	1.50886	0.0919755	0.0246637	0.0144444	ENSG00000133657	3
ATP1A1	3.57815	3.42147	3.55816	3.50912	-0.156677	-0.019991	-0.0690268	ENSG00000163399	1
ATP1B1	7.57746	7.54625	7.85679	7.35171	-0.0312144	0.279334	-0.225747	ENSG00000143153	1
ATP1B3	3.36336	3.76777	3.57294	3.6015	0.404412	0.209587	0.238139	ENSG00000069849	3
ATP2A2	1.38362	1.34436	1.25674	1.36127	-0.0392663	-0.12688	-0.0223572	ENSG00000174437	12
ATP2B1	2.56335	2.7369	2.68283	2.73134	0.173553	0.11948	0.167994	ENSG00000070961	12
ATP2B4	3.00439	2.81223	2.91787	2.89776	-0.192162	-0.0865239	-0.106634	ENSG00000058668	1
ATP2C1	1.91907	1.91264	1.9482	2.17838	-0.00642929	0.0291304	0.25931	ENSG00000017260	3
ATP5F1A	7.75023	7.4584	7.71771	7.49602	-0.291833	-0.0325153	-0.254212	ENSG00000152234	18
ATP5F1B	7.05783	6.88714	7.00511	6.96796	-0.170695	-0.0527277	-0.0898758	ENSG00000110955	12
ATP5F1C	6.37293	6.23374	6.32952	6.42937	-0.139188	-0.043407	0.0564488	ENSG00000165629	10
ATP5F1E	5.21703	5.19081	5.25475	5.08722	-0.0262269	0.0377143	-0.129813	ENSG00000124172	20
ATP5IF1	8.02308	7.80179	7.61239	8.06602	-0.221286	-0.410689	0.0429419	ENSG00000130770	1
ATP5MC1	7.38609	7.09148	7.41393	7.13387	-0.294606	0.0278382	-0.252222	ENSG00000159199	17
ATP5MC2	7.95925	7.93083	8.1435	7.95783	-0.0284199	0.184247	-0.00141324	ENSG00000135390	12
ATP5MC3	7.75653	7.56051	7.46499	7.53893	-0.196019	-0.291539	-0.217606	ENSG00000154518	2
ATP5MD	7.2429	7.34059	7.45689	7.24857	0.0976865	0.213989	0.00566662	ENSG00000173915	10
ATP5ME	8.19286	8.08997	8.35326	8.03553	-0.102888	0.160403	-0.15733	ENSG00000169020	4
ATP5MF	8.27067	8.25916	8.37645	8.05733	-0.0115045	0.10578	-0.213335	ENSG00000241468	7
ATP5MG	7.50482	7.49639	7.52723	7.4703	-0.00842267	0.0224118	-0.0345153	ENSG00000167283	11
ATP5MPL	6.99336	6.7785	7.05372	6.91558	-0.214859	0.0603648	-0.0777797	ENSG00000156411	14
ATP5PB	6.57058	6.59128	6.56598	6.57297	0.0207071	-0.00459943	0.00239603	ENSG00000116459	1
ATP5PD	5.67092	5.59453	5.50711	5.80711	-0.0763901	-0.163811	0.136182	ENSG00000167863	17
ATP5PF	7.59191	7.39889	7.51591	7.2571	-0.193012	-0.0759907	-0.334803	ENSG00000154723	21
ATP5PO	7.96854	7.75842	8.04223	7.74829	-0.210128	0.0736878	-0.220253	ENSG00000241837	21
ATP6AP1	3.41042	3.49667	3.43169	3.42722	0.0862569	0.0212694	0.0168065	ENSG00000071553	X
ATP6AP2	5.57083	5.90802	5.74627	5.75547	0.33719	0.175443	0.184636	ENSG00000182220	X
ATP6V0A1	1.52461	1.6174	1.59023	1.5078	0.0927975	0.0656246	-0.0168075	ENSG00000033627	17
ATP6V0B	5.51544	5.69313	5.50356	5.6865	0.177689	-0.0118863	0.171058	ENSG00000117410	1
ATP6V0C	1.92952	1.8565	1.82434	1.80925	-0.0730222	-0.105185	-0.120277	ENSG00000185883	16
ATP6V0D1	4.64563	4.6685	4.58688	4.50024	0.0228699	-0.0587488	-0.145385	ENSG00000159720	16
ATP6V0E1	7.34595	7.55482	7.4749	7.59588	0.208868	0.128955	0.249934	ENSG00000113732	5
ATP6V0E2	1.69365	1.72116	1.76025	1.79495	0.0275112	0.0666001	0.101307	ENSG00000171130	7
ATP6V1A	4.90748	4.7926	4.83037	5.05983	-0.11488	-0.0771096	0.152354	ENSG00000114573	3
ATP6V1C1	4.47576	4.46354	4.27616	4.5246	-0.0122162	-0.199601	0.0488413	ENSG00000155097	8
ATP6V1D	4.22189	4.21614	4.37895	4.21951	-0.00575205	0.157062	-0.00238261	ENSG00000100554	14
ATP6V1E1	5.79162	5.55368	5.61011	5.52439	-0.237949	-0.181518	-0.267234	ENSG00000131100	22
ATP6V1F	8.28565	8.21805	8.27575	8.15467	-0.0675969	-0.00990407	-0.130985	ENSG00000128524	7
ATP6V1G1	7.51084	7.55737	7.46294	7.4755	0.0465252	-0.0479024	-0.0353417	ENSG00000136888	9
ATP6V1H	3.17007	3.26062	3.10927	3.16933	0.0905525	-0.0607977	-0.000742395	ENSG00000047249	8
ATP9A	1.45942	1.45282	1.48939	1.40813	-0.00660011	0.0299671	-0.0512884	ENSG00000054793	20
ATPAF2	1.86744	1.95846	1.93568	1.96738	0.0910111	0.0682383	0.0999342	ENSG00000171953	17
ATPSCKMT	3.38519	3.3109	3.31467	3.34779	-0.0742929	-0.0705262	-0.0374008	ENSG00000150756	5
ATR	1.52424	1.4514	1.43983	1.53001	-0.0728388	-0.0844076	0.00577055	ENSG00000175054	3
ATRAID	6.88546	6.57115	6.83836	6.55101	-0.31431	-0.0470965	-0.334449	ENSG00000138085	2
ATRX	4.2527	4.31322	4.30181	4.3479	0.060523	0.0491077	0.095201	ENSG00000085224	X
ATXN1	1.8597	1.88503	1.93254	1.86763	0.025328	0.0728348	0.00792049	ENSG00000124788	6
ATXN10	2.7264	2.83259	2.7053	2.90109	0.106191	-0.021097	0.174699	ENSG00000130638	22
ATXN3	2.11438	2.10437	2.04404	2.11253	-0.0100101	-0.070332	-0.00184809	ENSG00000066427	14
ATXN7	4.11672	3.92359	3.87522	4.12766	-0.193135	-0.241505	0.0109334	ENSG00000163635	3
ATXN7L3B	2.04842	2.07547	2.23534	2.17742	0.0270507	0.186914	0.128995	ENSG00000253719	12
AUP1	4.13253	4.24019	4.28575	4.00159	0.107668	0.153228	-0.130933	ENSG00000115307	2
AURKA	3.80129	3.96943	3.90807	3.70486	0.168141	0.106777	-0.0964297	ENSG00000087586	20
AURKAIP1	4.93922	5.00207	4.5876	4.90181	0.062849	-0.351626	-0.0374169	ENSG00000175756	1
AURKB	3.37154	3.7088	3.70918	3.56321	0.337257	0.337639	0.191664	ENSG00000178999	17
AXL	5.54684	5.07147	6.03317	5.15268	-0.475372	0.486331	-0.394161	ENSG00000167601	19
AZI2	2.2846	2.30302	2.18439	2.22141	0.0184168	-0.100211	-0.0631956	ENSG00000163512	3
AZIN1	4.32104	4.52807	4.47972	4.43821	0.207033	0.158684	0.11717	ENSG00000155096	8
B2M	10.0566	10.1275	10.1755	9.97155	0.0709343	0.11892	-0.0850095	ENSG00000166710	15
B3GALNT2	3.01881	3.06184	3.15588	3.02729	0.043029	0.137069	0.00847681	ENSG00000162885	1
B3GAT3	2.1779	2.10523	2.03641	2.19882	-0.0726746	-0.141492	0.0209162	ENSG00000149541	11
B3GNT7	1.86423	1.66222	1.65303	1.68157	-0.202003	-0.2112	-0.182652	ENSG00000156966	2
B4GALT1	7.48421	7.41221	7.811	7.38554	-0.0720023	0.326792	-0.0986728	ENSG00000086062	9
B4GALT3	4.49778	4.2505	4.27236	4.35548	-0.247282	-0.225424	-0.142305	ENSG00000158850	1
B4GALT5	2.49514	2.60064	2.51399	2.33623	0.105496	0.0188474	-0.158909	ENSG00000158470	20
B9D1	3.41169	3.33785	3.25899	3.07959	-0.0738437	-0.152702	-0.332105	ENSG00000108641	17
BABAM1	3.22888	3.29562	3.19969	3.42087	0.0667383	-0.0291891	0.191988	ENSG00000105393	19
BABAM2	5.6889	5.19111	5.55566	5.22029	-0.497782	-0.133237	-0.468606	ENSG00000158019	2
BACE2	1.71288	1.83575	1.77994	1.726	0.122865	0.0670578	0.013116	ENSG00000182240	21
BAD	2.82155	2.89941	2.95043	2.94675	0.0778507	0.128878	0.125197	ENSG00000002330	11
BAG2	2.78138	2.64792	2.63732	2.7854	-0.133467	-0.144061	0.00402058	ENSG00000112208	6
BAG4	1.66869	1.66273	1.85268	1.68231	-0.00595723	0.18399	0.0136207	ENSG00000156735	8
BAG5	3.35331	3.27821	3.41067	3.29353	-0.0750999	0.0573562	-0.0597819	ENSG00000166170	14
BAG6	1.37518	1.40609	1.51666	1.45748	0.0309104	0.141476	0.0822958	ENSG00000204463	6
BAIAP2	1.3486	1.44056	1.33076	1.36379	0.0919632	-0.017843	0.0151934	ENSG00000175866	17
BAIAP2L1	1.52461	1.6174	1.59023	1.5078	0.0927975	0.0656246	-0.0168075	ENSG00000006453	7
BAK1	1.69347	1.61912	1.69119	1.66889	-0.0743477	-0.00228453	-0.0245846	ENSG00000030110	6
BANF1	6.76132	6.72487	6.6444	6.72577	-0.0364449	-0.116917	-0.0355464	ENSG00000175334	11
BAP1	1.39393	1.41981	1.34187	1.37467	0.0258714	-0.0520672	-0.0192639	ENSG00000163930	3
BAZ1A	1.9167	1.97332	1.9507	1.95354	0.0566155	0.0339998	0.0368377	ENSG00000198604	14
BAZ1B	2.76891	2.87151	2.79207	2.78443	0.102601	0.023163	0.0155268	ENSG00000009954	7
BAZ2B	3.33161	3.33754	3.1516	3.27056	0.00592269	-0.18001	-0.0610579	ENSG00000123636	2
BBIP1	2.80441	2.7299	2.80232	2.75886	-0.0745127	-0.0020883	-0.0455448	ENSG00000214413	10
BBS12	2.45176	2.53081	2.4644	2.4469	0.0790539	0.0126382	-0.00485829	ENSG00000181004	4
BBS2	1.46265	1.45729	1.48702	1.56522	-0.00536479	0.0243723	0.102565	ENSG00000125124	16
BBS4	3.31025	3.17653	3.461	3.17142	-0.133722	0.150748	-0.138833	ENSG00000140463	15
BBX	4.67938	4.46271	4.43032	4.5504	-0.216671	-0.249059	-0.128974	ENSG00000114439	3
BCAP31	7.79523	7.78471	7.96199	7.64784	-0.0105175	0.166761	-0.14739	ENSG00000185825	X
BCAS2	4.76139	4.68627	4.59263	4.71928	-0.0751151	-0.168759	-0.0421055	ENSG00000116752	1
BCAT1	1.38871	1.48404	1.40682	1.526	0.0953361	0.0181149	0.137294	ENSG00000060982	12
BCAT2	2.71433	2.67045	2.56853	2.58579	-0.043889	-0.145808	-0.128543	ENSG00000105552	19
BCCIP	4.42969	4.29112	4.24379	4.24919	-0.138561	-0.18589	-0.180493	ENSG00000107949	10
BCKDHA	3.6336	3.15768	3.31113	3.24131	-0.475919	-0.322466	-0.392288	ENSG00000248098	19
BCKDK	3.39531	3.37617	3.34691	3.57087	-0.0191362	-0.0484024	0.175562	ENSG00000103507	16
BCL10	4.8228	4.68648	4.99288	4.65261	-0.136321	0.170076	-0.170198	ENSG00000142867	1
BCL2L1	1.75143	1.81103	1.77841	1.87976	0.0596012	0.0269796	0.128331	ENSG00000171552	20
BCL2L13	1.95362	2.10444	1.94188	2.10733	0.150815	-0.0117492	0.153702	ENSG00000099968	22
BCL7A	1.393	1.38558	1.26593	1.34096	-0.00741994	-0.127075	-0.0520475	ENSG00000110987	12
BCLAF1	4.40804	4.46168	4.52507	4.33318	0.0536449	0.117035	-0.0748554	ENSG00000029363	6
BCLAF3	1.77839	1.80399	1.85059	1.75644	0.0255978	0.0721975	-0.0219589	ENSG00000173681	X
BCO1	1.53828	1.49837	1.45385	1.51493	-0.0399102	-0.0844306	-0.023347	ENSG00000135697	16
BCS1L	3.86726	3.8172	3.8094	3.6946	-0.0500559	-0.0578553	-0.172662	ENSG00000074582	2
BDH2	3.68272	3.42949	3.43716	3.41536	-0.253231	-0.245556	-0.267361	ENSG00000164039	4
BDP1	1.15736	1.28897	1.16788	1.35894	0.131613	0.0105265	0.20158	ENSG00000145734	5
BET1	3.8149	3.89034	3.89125	3.85919	0.0754457	0.076356	0.0442892	ENSG00000105829	7
BET1L	1.83238	1.66212	1.65292	1.71157	-0.170264	-0.179464	-0.120805	ENSG00000177951	11
BEX3	6.38717	6.32028	6.35532	6.54571	-0.0668849	-0.0318473	0.158539	ENSG00000166681	X
BFAR	2.54668	2.68854	2.70583	2.54429	0.141858	0.159149	-0.00239156	ENSG00000103429	16
BHLHE40	1.7439	1.82985	1.65396	1.80912	0.0859498	-0.0899393	0.0652203	ENSG00000134107	3
BHMT2	3.70529	3.51067	3.95437	3.84461	-0.194615	0.249083	0.139327	ENSG00000132840	5
BICC1	5.38587	4.85601	5.02152	4.63811	-0.529862	-0.364356	-0.747765	ENSG00000122870	10
BICD1	2.38901	2.37816	2.40069	2.44004	-0.0108498	0.0116815	0.0510339	ENSG00000151746	12
BID	2.93025	3.00097	2.8879	3.01613	0.0707138	-0.0423494	0.0858749	ENSG00000015475	22
BIRC2	2.98997	2.91474	3.02698	3.04599	-0.0752325	0.0370034	0.0560197	ENSG00000110330	11
BIRC3	6.32026	6.1543	6.81786	6.06325	-0.165956	0.4976	-0.257006	ENSG00000023445	11
BIRC5	3.69293	4.42723	4.04406	4.11078	0.7343	0.351128	0.417842	ENSG00000089685	17
BIRC6	3.0724	3.26084	3.30857	3.19463	0.188442	0.236176	0.122235	ENSG00000115760	2
BISPR	2.71532	2.82251	2.84248	2.7356	0.107195	0.127162	0.0202853	ENSG00000282851	19
BLCAP	1.66581	1.55971	1.54929	1.63843	-0.106107	-0.11652	-0.0273854	ENSG00000166619	20
BLMH	1.71351	1.86997	1.77554	1.84882	0.156459	0.0620314	0.135318	ENSG00000108578	17
BLOC1S1	5.49153	5.41561	5.39364	5.43255	-0.0759135	-0.0978886	-0.0589797	ENSG00000135441	12
BLOC1S2	2.45176	2.53081	2.4644	2.4469	0.0790539	0.0126382	-0.00485829	ENSG00000196072	10
BLOC1S3	3.59636	3.40898	3.70096	3.45148	-0.18738	0.104597	-0.14488	ENSG00000189114	19
BLOC1S6	2.04133	2.00026	2.11559	2.1876	-0.0410718	0.0742575	0.14627	ENSG00000104164	15
BLVRA	5.67415	5.59797	5.72098	5.38678	-0.0761728	0.0468314	-0.287372	ENSG00000106605	7
BLVRB	4.2795	4.82497	4.75006	4.62404	0.54547	0.470556	0.344532	ENSG00000090013	19
BLZF1	2.21012	2.1352	2.22495	2.08561	-0.0749207	0.0148227	-0.124509	ENSG00000117475	1
BMF	2.40469	2.30098	2.24368	2.30808	-0.103711	-0.161012	-0.0966124	ENSG00000104081	15
BMPR2	1.94004	1.99698	2.01365	1.94735	0.0569325	0.0736034	0.00730822	ENSG00000204217	2
BMS1	2.12884	1.86773	1.8186	1.94616	-0.261116	-0.310242	-0.182681	ENSG00000165733	10
BMS1P1	2.9305	2.88559	2.96634	2.91025	-0.0449081	0.0358448	-0.0202494	ENSG00000204177	10
BNC2	1.59176	1.68329	1.61721	1.63561	0.0915369	0.0254581	0.0438491	ENSG00000173068	9
BNIP1	2.84696	2.88807	2.73405	2.82792	0.041103	-0.112914	-0.0190397	ENSG00000113734	5
BNIP2	3.26428	3.21712	3.25848	3.01269	-0.0471595	-0.00579917	-0.251591	ENSG00000140299	15
BNIP3	2.95096	2.81976	2.78941	2.81814	-0.131199	-0.161551	-0.132818	ENSG00000176171	10
BNIP3L	4.54088	4.52942	4.7611	4.57691	-0.0114643	0.220224	0.0360277	ENSG00000104765	8
BOD1L1	2.17372	2.50098	2.35898	2.21817	0.327257	0.185261	0.0444456	ENSG00000038219	4
BOLA3	3.92172	3.66809	3.81598	3.81692	-0.253635	-0.105744	-0.104803	ENSG00000163170	2
BORCS7	3.91938	3.74425	3.83847	3.83831	-0.175123	-0.0809091	-0.0810686	ENSG00000166275	10
BORCS8	3.4221	3.29488	3.30449	3.11923	-0.127219	-0.117607	-0.302867	ENSG00000254901	19
BPGM	3.7652	3.83843	3.75061	3.69316	0.0732341	-0.0145934	-0.0720357	ENSG00000172331	7
BPHL	1.7493	1.64306	1.64114	1.59768	-0.106242	-0.108162	-0.151624	ENSG00000137274	6
BPNT1	1.49801	1.62858	1.64086	1.51723	0.130562	0.142847	0.0192136	ENSG00000162813	1
BPNT2	2.42078	2.62197	2.42178	2.58951	0.201192	0.00100136	0.168734	ENSG00000104331	8
BPTF	2.43788	2.333	2.34812	2.42625	-0.104884	-0.0897637	-0.0116292	ENSG00000171634	17
BRAT1	1.3344	1.49807	1.38891	1.50878	0.163673	0.0545113	0.174381	ENSG00000106009	7
BRCA1	1.38333	1.50686	1.4072	1.33555	0.123532	0.0238668	-0.0477818	ENSG00000012048	17
BRCC3	3.50806	3.5131	3.54096	3.41866	0.00504324	0.0328997	-0.089399	ENSG00000185515	X
BRD2	3.10259	3.33468	3.16912	3.21731	0.232089	0.0665316	0.114715	ENSG00000204256	6
BRD3	2.58836	2.39312	2.40959	2.43124	-0.195243	-0.17877	-0.157118	ENSG00000169925	9
BRD4	1.3848	1.57887	1.48082	1.50116	0.194068	0.0960191	0.116363	ENSG00000141867	19
BRD7	2.01475	1.90768	1.94289	2.06879	-0.107066	-0.0718601	0.0540388	ENSG00000166164	16
BRD8	3.95794	3.93241	4.07363	3.99185	-0.0255284	0.115695	0.0339161	ENSG00000112983	5
BRI3	2.45154	2.52732	2.35362	2.41525	0.0757769	-0.0979143	-0.0362892	ENSG00000164713	7
BRI3BP	1.59764	1.62303	1.54755	1.63608	0.0253939	-0.0500857	0.0384389	ENSG00000184992	12
BRIX1	4.24607	4.41013	4.23734	4.28348	0.164054	-0.00873189	0.0374098	ENSG00000113460	5
BRK1	7.09472	7.11765	7.09744	7.13382	0.022931	0.00272206	0.0390996	ENSG00000254999	3
BROX	5.38797	5.0643	5.4052	4.98103	-0.323668	0.017232	-0.406933	ENSG00000162819	1
BRWD1	2.59122	2.45542	2.51152	2.54816	-0.135806	-0.0797012	-0.0430604	ENSG00000185658	21
BSDC1	3.72293	3.51994	3.49579	3.69104	-0.202991	-0.227134	-0.0318855	ENSG00000160058	1
BSG	4.46471	4.5359	4.27889	4.65676	0.0711952	-0.185817	0.192055	ENSG00000172270	19
BST2	4.84382	4.71292	4.42553	4.82453	-0.130901	-0.418293	-0.0192897	ENSG00000130303	19
BTAF1	2.03443	1.99205	2.08011	1.91137	-0.0423729	0.04568	-0.12306	ENSG00000095564	10
BTBD10	2.15751	2.27369	2.15452	2.27573	0.116177	-0.00299308	0.118223	ENSG00000148925	11
BTBD7	2.36274	2.51544	2.58936	2.48831	0.152699	0.226621	0.125575	ENSG00000011114	14
BTBD9	1.44673	1.6314	1.42951	1.39805	0.184673	-0.017222	-0.0486738	ENSG00000183826	6
BTD	3.53144	3.37223	3.56927	3.48903	-0.15921	0.0378314	-0.0424096	ENSG00000169814	3
BTF3	6.98123	7.23592	7.22041	7.32547	0.254686	0.239177	0.344237	ENSG00000145741	5
BTF3L4	5.26109	5.06773	4.98382	5.2834	-0.193356	-0.277271	0.0223144	ENSG00000134717	1
BTG1	3.75759	3.56989	3.92397	3.75501	-0.187699	0.166381	-0.00257894	ENSG00000133639	12
BTG3	2.01745	2.07654	2.12632	2.17158	0.0590889	0.108873	0.15413	ENSG00000154640	21
BTN2A1	1.52424	1.4514	1.43983	1.53001	-0.0728388	-0.0844076	0.00577055	ENSG00000112763	6
BTN2A2	1.5693	1.46316	1.45168	1.51313	-0.106135	-0.11762	-0.0561695	ENSG00000124508	6
BTN3A1	2.89746	2.73086	2.79307	2.97386	-0.166607	-0.104399	0.0763958	ENSG00000026950	6
BTN3A2	3.37484	3.43852	3.52298	3.396	0.0636884	0.148141	0.021162	ENSG00000186470	6
BTN3A3	1.5938	1.71689	1.61946	1.60769	0.123087	0.0256582	0.0138953	ENSG00000111801	6
BUB1	2.25208	2.34368	2.47778	2.37916	0.0915952	0.225695	0.127075	ENSG00000169679	2
BUB3	5.82082	6.29524	6.03092	5.83199	0.474424	0.210101	0.0111752	ENSG00000154473	10
BUD23	3.90502	3.72702	3.84844	3.91222	-0.178	-0.0565767	0.00720468	ENSG00000071462	7
BUD31	5.37391	5.65432	5.47523	5.68372	0.280409	0.10132	0.309801	ENSG00000106245	7
BZW1	5.20766	5.43473	5.13295	5.02894	0.227067	-0.0747144	-0.178719	ENSG00000082153	2
BZW2	3.87665	4.18979	4.09966	4.08562	0.313139	0.22301	0.20897	ENSG00000136261	7
C11orf1	3.57004	3.49639	3.35267	3.47622	-0.0736572	-0.217377	-0.0938267	ENSG00000137720	11
C11orf49	3.15006	3.29539	3.08185	3.22803	0.14533	-0.0682104	0.0779697	ENSG00000149179	11
C11orf54	2.20248	2.19219	2.17286	2.19992	-0.0102901	-0.0296163	-0.00256066	ENSG00000182919	11
C11orf58	6.04063	5.99887	5.91135	5.8217	-0.0417621	-0.129283	-0.21893	ENSG00000110696	11
C11orf71	1.58132	1.50888	1.38867	1.43213	-0.0724345	-0.192646	-0.149188	ENSG00000180425	11
C12orf29	1.32894	1.42494	1.38798	1.40959	0.0960031	0.0590358	0.080648	ENSG00000133641	12
C12orf45	3.75993	3.47828	3.58449	3.54125	-0.281658	-0.175439	-0.218687	ENSG00000151131	12
C12orf49	2.37678	2.33413	2.35595	2.34104	-0.042652	-0.020835	-0.0357387	ENSG00000111412	12
C12orf57	5.92832	6.11258	5.9625	6.20173	0.184262	0.0341808	0.273408	ENSG00000111678	12
C12orf65	3.53743	3.43691	3.41659	3.46949	-0.100521	-0.120842	-0.0679414	ENSG00000130921	12
C12orf66	1.81599	1.7048	1.89332	1.79013	-0.111187	0.0773287	-0.0258541	ENSG00000174206	12
C12orf73	2.28691	2.39904	2.29156	2.316	0.112128	0.00465212	0.0290852	ENSG00000204954	12
C12orf75	2.97903	2.7274	2.75111	2.92223	-0.251629	-0.227921	-0.0567959	ENSG00000235162	12
C14orf119	5.24142	4.72284	4.74834	4.68805	-0.518575	-0.493079	-0.55337	ENSG00000179933	14
C15orf40	3.23711	3.4683	3.23372	3.55412	0.231188	-0.00339176	0.317008	ENSG00000169609	15
C15orf48	4.41309	4.69057	4.6774	4.40572	0.277478	0.264308	-0.00736509	ENSG00000166920	15
C15orf61	1.7397	1.99051	1.83837	1.91056	0.25081	0.098673	0.170856	ENSG00000189227	15
C16orf72	2.27885	2.39603	2.3946	2.3417	0.117179	0.115749	0.0628509	ENSG00000182831	16
C17orf75	1.85901	1.78473	1.85839	1.89152	-0.0742837	-0.00061857	0.0325123	ENSG00000108666	17
C19orf12	1.4703	1.42998	1.42574	1.3857	-0.040327	-0.0445587	-0.0846018	ENSG00000131943	19
C19orf33	2.05851	1.98453	2.02704	2.05709	-0.0739803	-0.0314698	-0.00142193	ENSG00000167644	19
C19orf48	2.50367	2.61467	2.5501	2.61225	0.111002	0.0464376	0.108583	ENSG00000167747	19
C19orf53	8.09766	7.7851	8.14345	7.68704	-0.312557	0.0457863	-0.410621	ENSG00000104979	19
C19orf54	1.57556	1.46206	1.68628	1.58561	-0.113504	0.110718	0.0100497	ENSG00000188493	19
C1D	1.62952	1.84897	1.69195	1.67892	0.21945	0.0624215	0.0493971	ENSG00000197223	2
C1GALT1C1	3.6974	3.46777	3.54466	3.45317	-0.229624	-0.152732	-0.244226	ENSG00000171155	X
C1QTNF3	1.6257	1.61889	1.61669	1.6643	-0.00680973	-0.00901217	0.0386021	ENSG00000082196	5
C1S	1.35611	1.42043	1.4566	1.4376	0.0643233	0.100495	0.0814894	ENSG00000182326	12
C1orf122	3.49493	3.53092	3.64547	3.67585	0.0359871	0.150533	0.180913	ENSG00000197982	1
C1orf131	2.36988	2.29566	2.34896	2.36225	-0.0742214	-0.0209169	-0.00762412	ENSG00000143633	1
C1orf174	4.47057	4.60962	4.75905	4.55639	0.13905	0.288483	0.0858211	ENSG00000198912	1
C1orf216	1.4323	1.4584	1.42153	1.38159	0.0261043	-0.0107676	-0.0507062	ENSG00000142686	1
C1orf35	2.48388	2.7746	2.561	2.68715	0.290719	0.0771134	0.203267	ENSG00000143793	1
C1orf43	2.58593	2.57353	2.44985	2.75447	-0.0123936	-0.136075	0.168545	ENSG00000143612	1
C1orf50	1.71353	1.64018	1.63822	1.6262	-0.0733488	-0.0753064	-0.0873282	ENSG00000164008	1
C1orf52	2.43687	2.3614	2.48716	2.54093	-0.0754653	0.0502933	0.104059	ENSG00000162642	1
C20orf27	1.50087	1.52649	1.44981	1.51089	0.0256245	-0.0510522	0.010023	ENSG00000101220	20
C22orf39	1.89292	1.85185	1.81969	1.83479	-0.0410702	-0.0732302	-0.0581325	ENSG00000242259	22
C2orf15	2.1868	2.08013	2.16333	2.12375	-0.106671	-0.0234767	-0.0630478	ENSG00000273045	2
C2orf42	1.98226	2.00542	2.02226	1.92505	0.0231596	0.0399957	-0.0572079	ENSG00000115998	2
C2orf68	4.79328	4.4676	4.92545	4.40214	-0.325671	0.132175	-0.391139	ENSG00000168887	2
C2orf69	1.33434	1.4621	1.39353	1.38503	0.127761	0.0591938	0.0506876	ENSG00000178074	2
C2orf74	4.67381	4.93347	4.60037	4.76913	0.259654	-0.0734441	0.0953143	ENSG00000237651	2
C3	3.98829	3.88875	3.99989	3.83712	-0.0995457	0.0115957	-0.151175	ENSG00000125730	19
C3orf14	2.36006	2.25316	2.33896	2.37993	-0.106897	-0.021102	0.0198681	ENSG00000114405	3
C3orf38	1.8851	1.94502	1.99326	1.98579	0.0599203	0.108159	0.100691	ENSG00000179021	3
C4orf3	6.12874	5.99358	6.23245	6.00662	-0.135152	0.10371	-0.12212	ENSG00000164096	4
C4orf46	1.9597	1.88631	1.88744	1.95898	-0.0733853	-0.0722632	-0.00071787	ENSG00000205208	4
C5orf15	3.22664	3.23559	3.13805	3.2462	0.0089456	-0.0885971	0.0195622	ENSG00000113583	5
C5orf22	2.91739	3.10472	2.93856	3.11408	0.187325	0.0211624	0.196691	ENSG00000082213	5
C5orf24	3.42071	3.29624	3.01753	3.27987	-0.124469	-0.403174	-0.140836	ENSG00000181904	5
C5orf51	1.85804	1.91744	1.9261	1.98575	0.0593987	0.0680579	0.12771	ENSG00000205765	5
C6orf62	6.15105	6.1628	6.28103	6.0807	0.0117493	0.129983	-0.0703433	ENSG00000112308	6
C6orf89	2.78685	2.83115	2.85138	2.68632	0.0442963	0.0645267	-0.100539	ENSG00000198663	6
C7orf25	2.60131	2.40935	2.35372	2.3869	-0.191959	-0.24759	-0.214408	ENSG00000136197	7
C7orf50	3.22426	3.4553	3.29363	3.45478	0.231037	0.0693646	0.230513	ENSG00000146540	7
C8orf33	2.84768	2.83336	2.87722	2.88457	-0.014323	0.0295366	0.0368867	ENSG00000182307	8
C8orf44	2.42066	2.58843	2.38765	2.50355	0.167779	-0.0330024	0.082894	ENSG00000288596	8
C8orf76	1.81851	1.94234	1.92669	1.83096	0.123837	0.108182	0.0124515	ENSG00000189376	8
C9orf116	2.49647	2.45338	2.51512	2.48762	-0.0430829	0.0186574	-0.00884971	ENSG00000160345	9
C9orf16	5.12076	5.04471	5.14461	5.12059	-0.0760569	0.0238507	-0.00017645	ENSG00000171159	9
C9orf78	5.82833	5.6458	5.75188	5.66186	-0.182531	-0.0764451	-0.166468	ENSG00000136819	9
C9orf85	1.91334	1.83937	1.88008	1.85471	-0.0739714	-0.033258	-0.0586361	ENSG00000155621	9
CA12	4.45893	4.46922	4.4759	4.4969	0.0102905	0.0169693	0.0379713	ENSG00000074410	15
CA2	4.57466	4.43669	4.53912	4.41137	-0.137963	-0.0355338	-0.163287	ENSG00000104267	8
CACUL1	4.79567	5.03429	5.09023	4.72418	0.238623	0.29456	-0.0714949	ENSG00000151893	10
CACYBP	5.48968	5.41402	5.39627	5.30579	-0.0756622	-0.0934107	-0.183897	ENSG00000116161	1
CAD	1.73418	1.72809	1.88074	1.80811	-0.00609103	0.146561	0.0739325	ENSG00000084774	2
CADM1	2.64741	2.65999	2.4611	2.46195	0.0125788	-0.18631	-0.185455	ENSG00000182985	11
CALCOCO2	3.92143	3.99106	3.88548	3.95598	0.0696221	-0.0359547	0.0345413	ENSG00000136436	17
CALD1	4.91202	4.76292	4.56905	4.8891	-0.149099	-0.342967	-0.0229255	ENSG00000122786	7
CALM1	5.90226	5.83848	5.85047	5.81552	-0.0637838	-0.0517953	-0.0867431	ENSG00000198668	14
CALM2	6.86069	6.88162	6.74744	6.84925	0.0209283	-0.113248	-0.0114375	ENSG00000143933	2
CALM3	3.05995	3.07108	3.0328	3.00897	0.0111251	-0.0271511	-0.0509854	ENSG00000160014	19
CALR	8.99151	8.94364	9.00358	9.16088	-0.0478732	0.0120641	0.169367	ENSG00000179218	19
CALU	6.76342	6.90964	6.54669	7.02995	0.146221	-0.216734	0.266522	ENSG00000128595	7
CAMK1	1.99557	2.04746	1.96285	1.8412	0.05189	-0.0327192	-0.15437	ENSG00000134072	3
CAMK2D	3.31504	3.12898	3.18022	3.25232	-0.186062	-0.134821	-0.0627133	ENSG00000145349	4
CAMK2G	2.44888	2.37319	2.50883	2.25732	-0.0756927	0.0599472	-0.191555	ENSG00000148660	10
CAMKK2	1.61807	1.54579	1.46867	1.43731	-0.0722796	-0.149407	-0.180759	ENSG00000110931	12
CAMLG	2.49885	2.54559	2.4023	2.51717	0.0467395	-0.0965435	0.0183237	ENSG00000164615	5
CAMSAP2	1.8435	1.87111	2.02814	1.88649	0.0276018	0.184638	0.0429847	ENSG00000118200	1
CAMTA1	5.07792	5.15537	5.04755	5.09855	0.0774522	-0.0303692	0.0206322	ENSG00000171735	1
CAND1	2.4205	2.50658	2.53785	2.59022	0.0860835	0.117348	0.169726	ENSG00000111530	12
CANT1	2.78384	3.17789	2.9808	2.98492	0.394053	0.196961	0.201085	ENSG00000171302	17
CANX	5.81438	5.75104	5.89306	5.63555	-0.0633425	0.0786824	-0.17883	ENSG00000127022	5
CAPG	6.57645	6.58956	6.7906	6.60427	0.0131058	0.214143	0.0278201	ENSG00000042493	2
CAPN1	1.99607	1.98739	1.95725	2.05504	-0.00868064	-0.0388211	0.0589635	ENSG00000014216	11
CAPN2	3.6873	3.74904	3.96448	3.97019	0.0617434	0.27718	0.282885	ENSG00000162909	1
CAPNS1	5.42204	5.43783	5.40141	5.52872	0.0157931	-0.0206328	0.106683	ENSG00000126247	19
CAPRIN1	2.70903	2.60154	2.84144	2.63826	-0.107485	0.132416	-0.0707685	ENSG00000135387	11
CAPRIN2	1.64325	1.56866	1.60671	1.49068	-0.0745877	-0.0365408	-0.152569	ENSG00000110888	12
CAPZA1	6.69466	6.71016	6.76627	6.78994	0.0155009	0.0716082	0.0952854	ENSG00000116489	1
CAPZA2	6.00302	5.96259	6.14465	5.96576	-0.0404295	0.141636	-0.0372617	ENSG00000198898	7
CAPZB	3.83317	3.75796	3.85665	3.82624	-0.0752085	0.0234791	-0.00693214	ENSG00000077549	1
CARD10	2.15744	2.21368	2.27149	2.22135	0.0562404	0.11405	0.0639125	ENSG00000100065	22
CARD19	3.00943	3.20315	3.21014	3.262	0.19372	0.200715	0.252573	ENSG00000165233	9
CARD8	2.43759	2.45772	2.5619	2.37355	0.0201284	0.124308	-0.0640444	ENSG00000105483	19
CARHSP1	3.37314	3.35405	3.45972	3.39061	-0.0190885	0.0865852	0.0174771	ENSG00000153048	16
CARMIL1	5.64218	5.4649	5.72101	5.29469	-0.17728	0.0788332	-0.347494	ENSG00000079691	6
CARS1	3.06699	2.96172	3.11006	3.06769	-0.105276	0.0430643	0.000697841	ENSG00000110619	11
CASK	1.71067	1.53406	1.5939	1.76685	-0.176609	-0.116771	0.0561821	ENSG00000147044	X
CASP10	3.04622	3.11944	3.14641	3.2331	0.0732221	0.100194	0.186883	ENSG00000003400	2
CASP2	4.7071	4.67144	4.77623	4.63583	-0.0356599	0.0691311	-0.0712672	ENSG00000106144	7
CASP3	1.62498	1.61922	1.73084	1.69883	-0.00575747	0.105862	0.0738489	ENSG00000164305	4
CASP4	4.54556	4.51067	4.43426	4.1671	-0.0348946	-0.111302	-0.37846	ENSG00000196954	11
CASP6	2.50688	2.34103	2.35647	2.37944	-0.16585	-0.150405	-0.127443	ENSG00000138794	4
CASP7	2.56608	2.46124	2.52328	2.43849	-0.104842	-0.042809	-0.127593	ENSG00000165806	10
CASP8AP2	1.34594	1.37155	1.25218	1.35662	0.0256177	-0.0937597	0.0106858	ENSG00000118412	6
CAST	1.83301	1.89341	1.97948	1.87587	0.0603981	0.146471	0.0428583	ENSG00000153113	5
CASTOR1	1.94363	2.06508	2.01265	2.04291	0.121457	0.0690267	0.099286	ENSG00000239282	22
CASTOR2	2.78996	2.74467	2.89365	2.59608	-0.0452889	0.10369	-0.19388	ENSG00000274070	7
CAT	4.64235	4.6462	4.55701	4.53567	0.00385001	-0.0853456	-0.106684	ENSG00000121691	11
CAV1	5.32612	5.88078	5.41723	5.75129	0.554664	0.0911155	0.425171	ENSG00000105974	7
CAV2	5.27221	5.14693	5.13152	5.24188	-0.125275	-0.140689	-0.0303261	ENSG00000105971	7
CAVIN1	4.24188	4.2586	4.37285	4.27943	0.0167218	0.13097	0.0375493	ENSG00000177469	17
CAVIN3	3.76072	3.85357	3.586	3.68738	0.0928533	-0.174721	-0.0733335	ENSG00000170955	11
CBLL1	2.7038	2.69008	2.65688	2.71614	-0.0137164	-0.0469223	0.0123413	ENSG00000105879	7
CBR1	3.70413	3.83027	3.60817	3.86153	0.126137	-0.0959532	0.157398	ENSG00000159228	21
CBR4	2.48751	2.25524	2.33654	2.4157	-0.23227	-0.150968	-0.0718041	ENSG00000145439	4
CBWD1	4.09921	3.99967	4.05516	4.17865	-0.0995402	-0.0440548	0.0794384	ENSG00000172785	9
CBWD5	3.32128	3.49071	3.39981	3.39665	0.169423	0.0785274	0.0753687	ENSG00000147996	9
CBX3	6.15397	5.89633	6.2751	6.06066	-0.257635	0.12113	-0.0933065	ENSG00000122565	7
CBX5	6.32076	6.12673	6.41533	5.99263	-0.194036	0.0945633	-0.328134	ENSG00000094916	12
CBX6	3.85895	3.83317	4.00378	3.57795	-0.0257754	0.144829	-0.281002	ENSG00000183741	22
CBY1	3.67521	3.44539	3.52166	3.40519	-0.22982	-0.153558	-0.270025	ENSG00000100211	22
CC2D1A	2.64965	2.60613	2.4637	2.52219	-0.0435254	-0.18595	-0.127469	ENSG00000132024	19
CC2D2A	2.45924	2.35372	2.41434	2.27089	-0.105518	-0.0448946	-0.188352	ENSG00000048342	4
CCAR1	4.10717	4.16707	4.03863	3.93057	0.0599023	-0.0685365	-0.176596	ENSG00000060339	10
CCDC113	1.84441	1.7714	1.73807	1.69343	-0.0730073	-0.106342	-0.150975	ENSG00000103021	16
CCDC117	3.31441	3.07433	3.12462	3.09729	-0.240083	-0.18979	-0.217116	ENSG00000159873	22
CCDC12	2.99724	3.06349	3.00424	2.80411	0.0662465	0.00699736	-0.193129	ENSG00000160799	3
CCDC124	3.82228	3.82017	3.63271	3.67548	-0.00210516	-0.189562	-0.146794	ENSG00000007080	19
CCDC127	4.61336	4.59995	4.79101	4.58662	-0.0134174	0.177645	-0.0267439	ENSG00000164366	5
CCDC137	2.96023	3.19307	2.94995	3.02629	0.23284	-0.0102836	0.0660633	ENSG00000185298	17
CCDC14	3.64679	3.32548	3.4842	3.57143	-0.321307	-0.162592	-0.0753578	ENSG00000175455	3
CCDC150	3.36126	3.28736	3.21947	3.37166	-0.0738958	-0.141788	0.0104005	ENSG00000144395	2
CCDC163	2.40797	2.36549	2.34917	2.42723	-0.0424814	-0.0588029	0.0192584	ENSG00000280670	1
CCDC167	5.30814	5.32881	5.39041	5.39252	0.0206698	0.0822634	0.0843794	ENSG00000198937	6
CCDC174	3.29357	3.24713	3.27766	3.35965	-0.0464366	-0.015908	0.0660815	ENSG00000154781	3
CCDC18-AS1	2.81691	2.86073	2.84593	2.77375	0.0438256	0.0290217	-0.0431511	ENSG00000223745	1
CCDC186	3.51998	3.63409	3.53963	3.7838	0.114115	0.0196525	0.263825	ENSG00000165813	10
CCDC191	1.67821	1.6382	1.55334	1.73892	-0.0400094	-0.12487	0.0607162	ENSG00000163617	3
CCDC198	4.3225	4.15386	4.36128	4.24818	-0.168643	0.0387754	-0.0743236	ENSG00000100557	14
CCDC24	1.43754	1.46148	1.35171	1.32203	0.0239434	-0.0858298	-0.115508	ENSG00000159214	1
CCDC25	2.68676	2.58436	2.5019	2.6406	-0.102394	-0.184859	-0.0461605	ENSG00000147419	8
CCDC32	2.60325	2.55977	2.66031	2.62076	-0.0434788	0.0570636	0.0175094	ENSG00000128891	15
CCDC34	1.94875	1.90758	1.7615	1.88827	-0.0411681	-0.187253	-0.0604819	ENSG00000109881	11
CCDC47	2.84229	2.76772	2.8409	2.82315	-0.0745655	-0.0013922	-0.0191359	ENSG00000108588	17
CCDC50	2.3954	2.41532	2.40719	2.4191	0.0199163	0.0117849	0.0236922	ENSG00000152492	3
CCDC58	4.51024	4.47764	4.68201	4.54705	-0.0326071	0.171769	0.036805	ENSG00000160124	3
CCDC59	3.25992	3.58076	3.50009	3.59888	0.320839	0.240172	0.338961	ENSG00000133773	12
CCDC6	1.94363	2.06508	2.01265	2.04291	0.121457	0.0690267	0.099286	ENSG00000108091	10
CCDC66	1.6369	1.66483	1.743	1.68107	0.0279291	0.106099	0.0441665	ENSG00000180376	3
CCDC82	1.81153	1.87159	1.91885	1.88386	0.0600628	0.107316	0.0723288	ENSG00000149231	11
CCDC84	5.5596	5.75402	5.39779	5.67354	0.194416	-0.161814	0.113939	ENSG00000186166	11
CCDC85B	1.79276	1.78544	1.90389	1.77056	-0.00732404	0.111127	-0.0222031	ENSG00000175602	11
CCDC88A	1.58437	1.7108	1.60426	1.74842	0.126423	0.0198893	0.164048	ENSG00000115355	2
CCDC90B	3.49846	3.52573	3.23032	3.40695	0.0272666	-0.268144	-0.0915073	ENSG00000137500	11
CCL28	2.15091	2.04181	2.20276	1.99338	-0.109105	0.0518476	-0.157528	ENSG00000151882	5
CCM2	1.59886	1.52444	1.59569	1.54435	-0.0744152	-0.00316736	-0.0545035	ENSG00000136280	7
CCNB1	4.46731	4.86348	4.52536	4.66582	0.396167	0.0580498	0.198509	ENSG00000134057	5
CCNB1IP1	2.04211	2.06673	2.07751	2.16174	0.0246176	0.0354027	0.119636	ENSG00000100814	14
CCNB2	3.78052	4.10986	4.06077	4.08931	0.329336	0.280251	0.308786	ENSG00000157456	15
CCNC	4.41108	4.48694	4.47284	4.51217	0.0758602	0.0617589	0.101089	ENSG00000112237	6
CCND1	3.30684	3.51308	3.51449	3.51411	0.206239	0.207648	0.20727	ENSG00000110092	11
CCNDBP1	3.61949	3.40876	3.43899	3.68062	-0.210737	-0.180503	0.0611259	ENSG00000166946	15
CCNF	2.84879	2.89458	2.90985	2.94174	0.0457868	0.0610641	0.0929538	ENSG00000162063	16
CCNG1	5.56187	5.31544	5.71139	5.34742	-0.246427	0.149519	-0.214453	ENSG00000113328	5
CCNH	2.0051	1.86859	1.82836	1.91304	-0.136508	-0.176738	-0.0920605	ENSG00000134480	5
CCNI	4.20638	4.40347	4.30169	4.46553	0.197094	0.0953095	0.25915	ENSG00000118816	4
CCNJ	4.80502	4.60652	4.81653	4.81171	-0.198494	0.0115184	0.00669746	ENSG00000107443	10
CCNL1	2.18432	2.00762	2.19883	2.14976	-0.176706	0.0145022	-0.0345649	ENSG00000163660	3
CCNL2	3.40404	3.2473	3.34662	3.18366	-0.156749	-0.0574263	-0.22038	ENSG00000221978	1
CCNT1	2.59483	2.67643	2.60442	2.82744	0.0816006	0.00958903	0.232611	ENSG00000129315	12
CCNT2	1.87979	1.87129	1.87939	1.85404	-0.00849782	-0.000401491	-0.0257462	ENSG00000082258	2
CCNY	1.59356	1.58792	1.65931	1.6956	-0.00563503	0.06575	0.10204	ENSG00000108100	10
CCSER2	1.29502	1.45371	1.31256	1.34594	0.158699	0.0175438	0.0509195	ENSG00000107771	10
CCT2	5.40942	5.26817	5.43132	5.46392	-0.141249	0.0219022	0.0544987	ENSG00000166226	12
CCT3	7.04826	7.04705	7.14006	6.98661	-0.0012129	0.0917943	-0.0616516	ENSG00000163468	1
CCT4	3.15108	3.02269	2.938	2.96176	-0.128399	-0.213082	-0.189323	ENSG00000115484	2
CCT5	7.54377	7.52854	7.4986	7.51783	-0.0152261	-0.0451688	-0.0259385	ENSG00000150753	5
CCT6A	4.88046	4.72674	4.59298	5.08441	-0.153716	-0.287482	0.20395	ENSG00000146731	7
CCT7	5.10028	4.92513	4.68095	4.77455	-0.175147	-0.419322	-0.325721	ENSG00000135624	2
CCT8	6.43504	6.45368	6.37421	6.525	0.0186341	-0.0608265	0.0899553	ENSG00000156261	21
CD109	1.41945	1.34662	1.33398	1.39671	-0.0728338	-0.0854716	-0.0227413	ENSG00000156535	6
CD151	4.66048	4.82838	4.8366	4.99134	0.167909	0.176124	0.330862	ENSG00000177697	11
CD163L1	3.86953	3.60733	3.99157	3.59236	-0.262195	0.122049	-0.277169	ENSG00000177675	12
CD164	5.5394	5.43246	5.66781	5.46556	-0.106939	0.128407	-0.0738454	ENSG00000135535	6
CD24	7.69055	7.45792	7.57248	7.32599	-0.232628	-0.118072	-0.364558	ENSG00000272398	6
CD2AP	1.6596	1.74664	1.56798	1.69772	0.0870366	-0.0916217	0.0381144	ENSG00000198087	6
CD2BP2	2.38872	2.50214	2.50939	2.35824	0.113422	0.120675	-0.0304847	ENSG00000169217	16
CD320	3.70349	3.65456	3.74173	3.90176	-0.0489276	0.0382391	0.198276	ENSG00000167775	19
CD40	1.98392	2.1408	2.04951	2.22605	0.156881	0.0655972	0.242137	ENSG00000101017	20
CD44	2.84053	2.69969	3.07283	2.79641	-0.140841	0.232301	-0.0441181	ENSG00000026508	11
CD46	4.30957	4.27865	4.208	4.21556	-0.0309156	-0.101567	-0.0940085	ENSG00000117335	1
CD47	3.43006	3.43935	3.67274	3.47527	0.00928674	0.242675	0.0452026	ENSG00000196776	3
CD55	1.36081	1.35564	1.38431	1.43517	-0.00517047	0.0235052	0.0743588	ENSG00000196352	1
CD58	1.89515	2.0127	1.88889	1.90276	0.11755	-0.0062565	0.00761348	ENSG00000116815	1
CD59	6.44274	6.10163	6.39899	6.33793	-0.341114	-0.04375	-0.104811	ENSG00000085063	11
CD63	7.37312	7.46881	7.34372	7.58101	0.0956919	-0.0293972	0.207892	ENSG00000135404	12
CD68	3.28004	3.46227	3.58307	3.39295	0.182221	0.303029	0.112906	ENSG00000129226	17
CD70	3.35967	3.61467	3.46786	3.67485	0.255	0.108191	0.315178	ENSG00000125726	19
CD74	3.93875	4.23091	3.98852	3.98052	0.292157	0.0497647	0.0417667	ENSG00000019582	5
CD81	2.04903	2.0401	2.0896	2.05151	-0.00893201	0.0405636	0.00247569	ENSG00000110651	11
CD82	2.08527	2.30195	2.19246	2.27466	0.216675	0.107185	0.18938	ENSG00000085117	11
CD99	4.69837	4.98239	4.67183	5.06049	0.28402	-0.0265394	0.362125	ENSG00000002586	X
CD99L2	1.80374	1.76331	1.72189	1.864	-0.0404273	-0.0818482	0.060262	ENSG00000102181	X
CDC123	4.77053	5.13877	4.85887	4.84625	0.368239	0.0883421	0.0757141	ENSG00000151465	10
CDC14B	1.64477	1.63687	1.56135	1.62084	-0.00790657	-0.0834246	-0.0239365	ENSG00000081377	9
CDC16	2.33681	2.41908	2.34214	2.4203	0.082266	0.00533167	0.083483	ENSG00000130177	13
CDC20	2.30483	2.29328	2.24431	2.24117	-0.0115488	-0.0605127	-0.0636528	ENSG00000117399	1
CDC23	3.00509	3.04594	3.0424	2.95706	0.040848	0.0373026	-0.0480363	ENSG00000094880	5
CDC25B	1.6347	1.59469	1.55131	1.63987	-0.0400048	-0.0833873	0.00517338	ENSG00000101224	20
CDC25C	1.63613	1.69906	1.7378	1.80057	0.0629262	0.101673	0.164443	ENSG00000158402	5
CDC26	1.46265	1.45729	1.48702	1.56522	-0.00536479	0.0243723	0.102565	ENSG00000176386	9
CDC27	1.66884	1.88329	1.69568	1.6184	0.21445	0.0268469	-0.0504393	ENSG00000004897	17
CDC37	3.19664	3.30898	2.95235	3.24068	0.112336	-0.244286	0.0440385	ENSG00000105401	19
CDC40	3.08229	2.9791	2.9529	3.1278	-0.103193	-0.129384	0.0455094	ENSG00000168438	6
CDC42	6.46717	6.71167	6.26688	6.67319	0.244503	-0.200286	0.206024	ENSG00000070831	1
CDC42BPA	1.45942	1.45282	1.48939	1.40813	-0.00660011	0.0299671	-0.0512884	ENSG00000143776	1
CDC42EP3	1.78135	1.77211	1.66627	1.69429	-0.00923982	-0.115074	-0.0870512	ENSG00000163171	2
CDC42EP4	1.6155	1.54212	1.53906	1.49745	-0.0733761	-0.0764362	-0.118047	ENSG00000179604	17
CDC42SE2	5.44676	5.27591	5.53392	5.2486	-0.170847	0.0871592	-0.198159	ENSG00000158985	5
CDC5L	3.02832	3.06868	2.95747	3.10759	0.0403621	-0.0708468	0.0792711	ENSG00000096401	6
CDC6	1.38652	1.45156	1.52821	1.43802	0.0650351	0.14169	0.0515031	ENSG00000094804	17
CDC73	2.0223	2.10272	1.90912	1.93284	0.0804214	-0.113176	-0.0894538	ENSG00000134371	1
CDCA3	2.71569	2.70259	2.84602	2.70432	-0.0131017	0.130334	-0.0113689	ENSG00000111665	12
CDCA7L	1.86013	1.81946	1.74626	1.83174	-0.0406727	-0.113869	-0.0283891	ENSG00000164649	7
CDCA8	2.71119	2.85552	2.79589	3.04619	0.144327	0.0846939	0.334991	ENSG00000134690	1
CDCP1	3.25111	3.11848	3.2397	3.21806	-0.132629	-0.011405	-0.0330508	ENSG00000163814	3
CDH16	2.43172	2.48683	2.51149	2.67632	0.055114	0.0797689	0.244597	ENSG00000166589	16
CDH2	3.29043	3.39088	3.49804	3.58692	0.100453	0.207604	0.296486	ENSG00000170558	18
CDH6	9.24328	8.81874	9.16866	8.65205	-0.424549	-0.0746239	-0.591233	ENSG00000113361	5
CDIPT	1.54648	1.53874	1.46197	1.49315	-0.00774071	-0.0845073	-0.0533354	ENSG00000103502	16
CDK1	4.0024	4.22708	4.05784	4.06041	0.224682	0.0554385	0.0580093	ENSG00000170312	10
CDK11A	1.63127	1.78823	1.69264	1.73898	0.156951	0.0613624	0.107703	ENSG00000008128	1
CDK11B	1.84172	1.86666	1.79403	1.9618	0.0249366	-0.0476937	0.120075	ENSG00000248333	1
CDK15	2.51269	2.53026	2.37668	2.6077	0.0175657	-0.136014	0.0950108	ENSG00000138395	2
CDK16	2.38837	2.31375	2.40547	2.35238	-0.0746245	0.017101	-0.0359905	ENSG00000102225	X
CDK2	2.79226	2.922	2.77847	2.8342	0.129738	-0.0137874	0.0419414	ENSG00000123374	12
CDK2AP1	1.50488	1.39745	1.41981	1.53929	-0.107426	-0.0850689	0.0344122	ENSG00000111328	12
CDK2AP2	3.54068	3.6717	3.50258	3.57526	0.131024	-0.0380958	0.0345819	ENSG00000167797	11
CDK5	2.59414	2.69715	2.49881	2.61159	0.103014	-0.0953222	0.0174552	ENSG00000164885	7
CDK5RAP1	3.80818	3.88342	3.78974	3.9371	0.0752404	-0.0184444	0.128923	ENSG00000101391	20
CDK5RAP2	2.02297	2.07897	2.01824	2.14221	0.0559962	-0.00473987	0.119238	ENSG00000136861	9
CDK5RAP3	4.44928	4.33099	4.42545	4.24638	-0.118291	-0.0238328	-0.202897	ENSG00000108465	17
CDK6	2.52312	2.41789	2.35423	2.638	-0.105231	-0.168896	0.114874	ENSG00000105810	7
CDKAL1	4.06298	4.12953	4.18417	4.02667	0.066552	0.121196	-0.0363021	ENSG00000145996	6
CDKL5	1.87648	1.70724	1.65625	1.81396	-0.169247	-0.22023	-0.0625215	ENSG00000008086	X
CDKN1A	3.50972	3.46184	3.49955	3.80548	-0.0478795	-0.0101746	0.295763	ENSG00000124762	6
CDKN2C	4.08398	4.57989	4.34263	4.28152	0.495915	0.258651	0.197541	ENSG00000123080	1
CDKN3	3.55636	3.98114	3.86681	3.9215	0.42478	0.310448	0.365136	ENSG00000100526	14
CDR2L	3.43935	3.2836	3.31536	3.32395	-0.155751	-0.123989	-0.115394	ENSG00000109089	17
CDS2	5.11217	5.13685	4.9808	5.01864	0.0246774	-0.131373	-0.0935308	ENSG00000101290	20
CDV3	2.87254	2.88737	2.86613	2.93448	0.0148328	-0.00640602	0.0619458	ENSG00000091527	3
CEBPZ	3.26272	3.40236	3.16781	3.33373	0.139633	-0.0949108	0.0710088	ENSG00000115816	2
CEBPZOS	3.49338	3.49849	3.45988	3.45424	0.00510022	-0.0335015	-0.0391446	ENSG00000218739	2
CELF1	2.07045	2.19113	2.14073	2.22328	0.120686	0.0702872	0.152836	ENSG00000149187	11
CEMIP2	2.53619	2.27948	2.28712	2.35099	-0.256709	-0.249073	-0.185201	ENSG00000135048	9
CENPBD1P1	1.24747	1.27781	1.2645	1.41341	0.0303407	0.0170372	0.165943	ENSG00000213753	19
CENPC	1.86013	1.81946	1.74626	1.83174	-0.0406727	-0.113869	-0.0283891	ENSG00000145241	4
CENPE	1.38652	1.45156	1.52821	1.43802	0.0650351	0.14169	0.0515031	ENSG00000138778	4
CENPF	4.3624	4.45652	4.28617	4.34892	0.0941173	-0.0762377	-0.0134819	ENSG00000117724	1
CENPN	3.54023	3.82166	3.69327	3.5331	0.28143	0.15304	-0.00712404	ENSG00000166451	16
CENPU	1.46553	1.65857	1.56835	1.45235	0.193045	0.102821	-0.013174	ENSG00000151725	4
CENPW	3.99825	4.41992	4.25504	4.44009	0.421668	0.256787	0.441838	ENSG00000203760	6
CENPX	4.22974	4.13343	4.01021	4.05248	-0.0963074	-0.219525	-0.177255	ENSG00000169689	17
CEP152	2.03306	2.15521	2.14272	2.1324	0.122155	0.109661	0.0993432	ENSG00000103995	15
CEP164	1.8934	1.98036	1.88714	1.9302	0.086956	-0.00626432	0.0367968	ENSG00000110274	11
CEP170	2.13231	2.15468	2.09515	2.2175	0.0223672	-0.0371609	0.0851873	ENSG00000143702	1
CEP20	3.29747	3.46766	3.37569	3.3489	0.170187	0.0782223	0.0514265	ENSG00000133393	16
CEP290	2.12324	2.04924	2.09261	2.14921	-0.0740024	-0.0306269	0.025974	ENSG00000198707	12
CEP350	2.34932	2.36919	2.28252	2.4266	0.019869	-0.0668063	0.0772786	ENSG00000135837	1
CEP41	3.55857	3.59081	3.71497	3.52036	0.032238	0.156395	-0.0382136	ENSG00000106477	7
CEP43	1.51746	1.47757	1.50747	1.5567	-0.0398818	-0.0099871	0.0392457	ENSG00000213066	6
CEP57	1.46136	1.38764	1.41681	1.40796	-0.0737172	-0.0445498	-0.0533953	ENSG00000166037	11
CEP57L1	2.13112	2.14986	1.98838	2.04026	0.0187361	-0.142739	-0.0908677	ENSG00000183137	6
CEP63	2.57013	2.58446	2.41251	2.44389	0.0143252	-0.157625	-0.126241	ENSG00000182923	3
CEP70	2.42947	2.38611	2.30758	2.2428	-0.0433574	-0.121884	-0.186661	ENSG00000114107	3
CEP89	2.13914	2.22941	2.17085	2.39518	0.0902723	0.0317137	0.256043	ENSG00000121289	19
CEPT1	4.20831	3.88864	4.19337	4.00787	-0.319672	-0.0149443	-0.200439	ENSG00000134255	1
CERNA2	3.88432	3.75781	3.97568	3.65938	-0.126511	0.0913603	-0.22494	ENSG00000285972	10
CERS2	1.61815	1.93254	1.67638	1.73512	0.314391	0.0582298	0.116967	ENSG00000143418	1
CERS5	2.52615	2.31631	2.58694	2.51344	-0.209831	0.0607905	-0.0127068	ENSG00000139624	12
CES2	1.59915	1.49155	1.51492	1.66086	-0.107599	-0.0842303	0.0617117	ENSG00000172831	16
CETN2	5.64081	5.70335	5.72368	5.73467	0.0625415	0.0828724	0.0938649	ENSG00000147400	X
CFAP20	2.51123	2.49911	2.45413	2.55602	-0.0121266	-0.0571007	0.0447876	ENSG00000070761	16
CFAP298	2.12357	2.02003	1.91654	1.94013	-0.10354	-0.207034	-0.183437	ENSG00000159079	21
CFAP36	2.47719	2.55259	2.33934	2.49578	0.0754001	-0.137854	0.0185875	ENSG00000163001	2
CFB	3.02528	2.94876	3.19858	2.97616	-0.0765283	0.173294	-0.0491225	ENSG00000243649	6
CFD	2.44386	2.64534	2.48496	2.58659	0.20148	0.0411009	0.142723	ENSG00000197766	19
CFDP1	3.37973	3.49055	3.29533	3.44428	0.110819	-0.0843948	0.0645559	ENSG00000153774	16
CFH	6.34244	6.00124	6.29234	6.14075	-0.341197	-0.0500929	-0.201688	ENSG00000000971	1
CFI	5.00079	4.73683	4.88729	4.86127	-0.263968	-0.113503	-0.139521	ENSG00000205403	4
CFL1	6.03371	6.46869	5.87258	6.57565	0.434984	-0.161121	0.541945	ENSG00000172757	11
CFL2	2.39381	2.18581	2.37918	2.38244	-0.208005	-0.014633	-0.0113774	ENSG00000165410	14
CFLAR	3.80663	3.89374	4.14383	4.18351	0.0871116	0.337201	0.376886	ENSG00000003402	2
CGGBP1	2.14585	2.13583	2.03586	2.19816	-0.0100178	-0.109984	0.0523155	ENSG00000163320	3
CGRRF1	2.11574	2.04315	1.97329	2.11024	-0.0725909	-0.142458	-0.00550129	ENSG00000100532	14
CH17-340M24.3	3.35238	3.16355	3.35385	3.18564	-0.188831	0.0014737	-0.166736	ENSG00000197180	X
CHCHD1	4.86074	4.7262	4.8783	4.81427	-0.134541	0.0175644	-0.0464639	ENSG00000172586	10
CHCHD2	5.96279	6.10339	5.9146	6.54602	0.140601	-0.048188	0.583232	ENSG00000106153	7
CHCHD3	2.04797	2.13959	2.19649	2.14771	0.0916158	0.14852	0.0997417	ENSG00000106554	7
CHCHD4	1.9752	1.80417	1.87854	1.82277	-0.171032	-0.0966584	-0.152432	ENSG00000163528	3
CHCHD5	4.74335	4.68732	4.81974	4.51605	-0.0560355	0.0763884	-0.227304	ENSG00000125611	2
CHCHD6	1.64893	1.74486	1.75138	1.7864	0.0959299	0.10245	0.137477	ENSG00000159685	3
CHCHD7	3.73644	3.83912	3.83813	3.76362	0.102682	0.101698	0.0271835	ENSG00000170791	8
CHD1L	1.5346	1.75532	1.59643	1.55345	0.220723	0.061829	0.0188491	ENSG00000131778	1
CHD2	2.73907	2.82061	2.90006	2.92308	0.0815457	0.160991	0.184013	ENSG00000173575	15
CHD3	1.80756	1.70243	1.66001	1.7183	-0.105126	-0.147543	-0.0892548	ENSG00000170004	17
CHD4	2.4606	2.60097	2.50661	2.51605	0.140369	0.0460062	0.0554495	ENSG00000111642	12
CHD6	3.39427	3.68296	3.21514	3.69094	0.288687	-0.17913	0.296668	ENSG00000124177	20
CHD7	2.69659	2.74545	2.78737	2.79736	0.0488594	0.0907799	0.100775	ENSG00000171316	8
CHD8	1.53105	1.5244	1.52116	1.541	-0.00664511	-0.00988469	0.00994938	ENSG00000100888	14
CHD9	3.44946	3.75358	3.75545	3.63165	0.304121	0.305989	0.182188	ENSG00000177200	16
CHEK2	1.3594	1.35428	1.29957	1.51578	-0.00511635	-0.0598233	0.156382	ENSG00000183765	22
CHIC2	3.17633	3.18688	3.15185	3.22494	0.0105535	-0.0244768	0.0486075	ENSG00000109220	4
CHID1	3.97564	3.89832	4.22927	4.09739	-0.0773221	0.25363	0.121744	ENSG00000177830	11
CHKB	1.59176	1.68329	1.61721	1.63561	0.0915369	0.0254581	0.0438491	ENSG00000100288	22
CHM	1.38652	1.45156	1.52821	1.43802	0.0650351	0.14169	0.0515031	ENSG00000188419	X
CHMP1A	2.13934	2.16601	2.3986	2.23886	0.026662	0.259256	0.0995149	ENSG00000131165	16
CHMP1B	2.77304	2.72911	2.72737	2.86113	-0.0439231	-0.0456651	0.0880953	ENSG00000255112	18
CHMP2A	6.12817	6.21654	6.22532	6.21739	0.0883667	0.0971448	0.0892153	ENSG00000130724	19
CHMP2B	1.60704	1.72826	1.54945	1.70771	0.121221	-0.0575882	0.100668	ENSG00000083937	3
CHMP4A	4.45834	4.51528	4.74646	4.59929	0.0569414	0.288119	0.140953	ENSG00000254505	14
CHMP4B	2.13657	2.12517	2.15057	1.91244	-0.0114009	0.0139913	-0.224139	ENSG00000101421	20
CHMP5	4.64127	4.77526	4.49416	4.59159	0.133986	-0.147117	-0.0496866	ENSG00000086065	9
CHMP6	2.15733	2.30905	2.26837	2.28351	0.15172	0.111038	0.126185	ENSG00000176108	17
CHP1	6.4543	6.03065	6.54179	5.80931	-0.423645	0.08749	-0.644986	ENSG00000187446	15
CHPF	1.39671	1.42069	1.26829	1.31327	0.0239795	-0.128422	-0.0834355	ENSG00000123989	2
CHRAC1	2.50688	2.34103	2.35647	2.37944	-0.16585	-0.150405	-0.127443	ENSG00000104472	8
CHRNB1	2.53616	2.55249	2.52367	2.37794	0.0163315	-0.0124832	-0.158217	ENSG00000170175	17
CHST12	2.25961	2.28186	2.34074	2.28913	0.0222504	0.0811294	0.0295133	ENSG00000136213	7
CHST9	1.50731	1.43336	1.42913	1.35638	-0.0739479	-0.0781824	-0.15093	ENSG00000154080	18
CHSY1	1.91334	1.83937	1.88008	1.85471	-0.0739714	-0.033258	-0.0586361	ENSG00000131873	15
CHTOP	2.5032	2.46039	2.44585	2.57421	-0.0428064	-0.0573477	0.0710124	ENSG00000160679	1
CHURC1	5.07147	5.06598	5.01742	5.1793	-0.00548953	-0.0540569	0.107828	ENSG00000258289	14
CIAO1	3.25948	3.44604	3.49895	3.56629	0.186563	0.23947	0.306814	ENSG00000144021	2
CIAO2A	5.03472	5.13054	4.95001	5.08916	0.0958261	-0.0847075	0.0544461	ENSG00000166797	15
CIAO2B	4.63199	4.92386	4.78246	4.79215	0.29187	0.15047	0.160165	ENSG00000166595	16
CIAPIN1	5.20967	4.89776	5.12705	5.22451	-0.311913	-0.0826264	0.0148346	ENSG00000005194	16
CIB1	5.43784	5.72299	5.32906	5.54733	0.285157	-0.108778	0.109498	ENSG00000185043	15
CIBAR1	2.66247	2.64889	2.61477	2.6486	-0.0135808	-0.0476997	-0.0138696	ENSG00000188343	8
CIDECP1	2.13319	1.90158	1.89566	1.97966	-0.231613	-0.237524	-0.153526	ENSG00000186162	3
CINP	3.56792	3.77885	3.65629	3.72579	0.210936	0.0883758	0.157871	ENSG00000100865	14
CIP2A	1.28388	1.37945	1.30116	1.39341	0.0955659	0.0172799	0.109523	ENSG00000163507	3
CIR1	4.68611	4.56991	4.6598	4.61403	-0.116198	-0.0263068	-0.072079	ENSG00000138433	2
CIRBP	4.28986	4.08052	4.14875	4.00129	-0.209343	-0.141108	-0.288569	ENSG00000099622	19
CISD1	6.11472	5.95458	6.2025	6.06563	-0.160138	0.087784	-0.0490898	ENSG00000122873	10
CISD2	4.2941	4.41706	4.2873	4.46106	0.122957	-0.00680735	0.16696	ENSG00000145354	4
CISD3	3.12241	3.13465	3.16206	3.20091	0.0122349	0.0396424	0.0784925	ENSG00000277972	17
CKAP2	3.9106	3.86051	3.93644	3.9871	-0.0500884	0.0258373	0.0764989	ENSG00000136108	13
CKAP4	2.60995	2.65644	2.55455	2.65374	0.0464911	-0.0553962	0.0437907	ENSG00000136026	12
CKAP5	2.69715	2.97817	2.70336	2.96261	0.281017	0.00620217	0.265458	ENSG00000175216	11
CKLF	3.82545	3.96544	3.71412	3.86552	0.139985	-0.111329	0.0400676	ENSG00000217555	16
CKS1B	5.03064	5.38589	5.18443	5.24981	0.355254	0.153792	0.219166	ENSG00000173207	1
CKS2	6.32208	6.69966	6.34612	6.54457	0.377579	0.0240424	0.222484	ENSG00000123975	9
CLASP1	2.54863	2.53521	2.57339	2.3897	-0.0134114	0.0247594	-0.158924	ENSG00000074054	2
CLCN3	2.21254	2.07269	2.15057	2.23364	-0.139846	-0.0619645	0.0210992	ENSG00000109572	4
CLDN12	3.46973	3.42196	3.62221	3.55681	-0.047762	0.15248	0.0870872	ENSG00000157224	7
CLDN2	4.41148	4.53596	4.92313	4.31708	0.12448	0.51165	-0.0944024	ENSG00000165376	X
CLDN4	1.92861	1.8529	1.96298	2.10318	-0.0757121	0.0343679	0.174572	ENSG00000189143	7
CLDND1	2.64904	2.93041	2.6939	2.84159	0.281371	0.0448622	0.192551	ENSG00000080822	3
CLEC2B	4.74322	5.0287	5.0377	4.91174	0.285477	0.294479	0.168517	ENSG00000110852	12
CLEC4O	3.21716	3.24896	3.03434	3.02728	0.0317969	-0.182819	-0.189878	ENSG00000267453	19
CLHC1	2.39489	2.22857	2.24211	2.20925	-0.16632	-0.152781	-0.185642	ENSG00000162994	2
CLIC1	7.10438	7.12675	7.10933	7.13647	0.0223719	0.00495275	0.0320884	ENSG00000213719	6
CLIC4	3.93437	3.48145	3.90056	3.71239	-0.452925	-0.0338135	-0.221984	ENSG00000169504	1
CLINT1	1.67557	1.83255	1.69639	1.83925	0.156986	0.020827	0.16368	ENSG00000113282	5
CLK1	3.05777	3.46435	3.32979	3.24647	0.40658	0.27202	0.188693	ENSG00000013441	2
CLK2	1.60704	1.72826	1.54945	1.70771	0.121221	-0.0575882	0.100668	ENSG00000176444	1
CLK3	2.05649	2.04864	2.13099	2.17619	-0.00784881	0.0744963	0.119695	ENSG00000179335	15
CLK4	2.38643	2.28565	2.11575	2.26254	-0.100779	-0.270685	-0.123893	ENSG00000113240	5
CLN3	1.43499	1.46278	1.41793	1.53685	0.0277938	-0.0170649	0.101863	ENSG00000188603	16
CLNS1A	3.19354	2.93438	3.18073	3.23393	-0.259155	-0.0128059	0.0403997	ENSG00000074201	11
CLOCK	2.62371	2.45832	2.52098	2.37456	-0.165391	-0.102728	-0.249146	ENSG00000134852	4
CLPB	2.19663	2.05503	2.21128	2.13289	-0.141604	0.0146449	-0.0637406	ENSG00000162129	11
CLPP	3.01016	3.05313	3.11307	3.045	0.0429707	0.102906	0.0348432	ENSG00000125656	19
CLPTM1L	2.25299	2.30561	2.21749	2.36369	0.0526234	-0.0354948	0.110698	ENSG00000049656	5
CLSPN	1.41706	1.4783	1.48192	1.40084	0.061237	0.0648529	-0.0162237	ENSG00000092853	1
CLSTN1	2.2683	2.28831	2.16013	2.34585	0.0200153	-0.108163	0.0775523	ENSG00000171603	1
CLTA	5.1006	5.16324	5.17968	5.22516	0.062637	0.0790745	0.124551	ENSG00000122705	9
CLTB	1.27459	1.27073	1.3336	1.44221	-0.00385447	0.0590092	0.16762	ENSG00000175416	5
CLTC	4.35598	4.45369	4.57051	4.17289	0.0977147	0.214531	-0.183088	ENSG00000141367	17
CLU	7.57879	6.9678	7.38268	7.07247	-0.61099	-0.19611	-0.506317	ENSG00000120885	8
CLUAP1	4.2225	4.12225	4.38135	4.17604	-0.100243	0.15885	-0.0464547	ENSG00000103351	16
CLUH	3.47417	3.52978	3.2984	3.50593	0.0556014	-0.175776	0.0317514	ENSG00000132361	17
CMAS	2.54627	2.53489	2.59796	2.64855	-0.0113799	0.0516835	0.102273	ENSG00000111726	12
CMBL	2.91227	2.54819	2.74761	2.97972	-0.364081	-0.164658	0.067445	ENSG00000164237	5
CMC2	4.16445	4.31619	4.2321	4.27076	0.151733	0.0676437	0.106305	ENSG00000103121	16
CMC4	2.43663	2.48925	2.55704	2.49257	0.0526185	0.12041	0.0559321	ENSG00000182712	X
CMIP	2.21032	2.2659	2.16719	2.45543	0.0555759	-0.0431311	0.245108	ENSG00000153815	16
CMPK1	1.4086	1.40562	1.54869	1.69802	-0.0029821	0.140092	0.289421	ENSG00000162368	1
CMSS1	3.76321	3.76449	3.74857	3.76056	0.00127433	-0.0146434	-0.00265519	ENSG00000184220	3
CMTM3	1.79014	1.85456	2.0127	1.90039	0.0644231	0.222564	0.110249	ENSG00000140931	16
CMTM6	3.0208	3.09136	3.0537	3.10584	0.0705678	0.0329023	0.0850488	ENSG00000091317	3
CNBP	7.23674	7.18473	7.34151	7.20225	-0.0520085	0.104773	-0.0344922	ENSG00000169714	3
CNDP2	6.37502	6.21562	6.475	6.12216	-0.159397	0.0999801	-0.252857	ENSG00000133313	18
CNEP1R1	1.4596	1.41781	1.64609	1.44232	-0.0417944	0.186487	-0.0172872	ENSG00000205423	16
CNIH1	5.01625	4.64999	4.83674	4.97006	-0.366261	-0.179508	-0.0461957	ENSG00000100528	14
CNIH4	5.77529	5.71194	6.04291	5.68721	-0.0633473	0.267621	-0.0880785	ENSG00000143771	1
CNKSR3	2.64965	2.60613	2.4637	2.52219	-0.0435254	-0.18595	-0.127469	ENSG00000153721	6
CNN2	3.58702	3.61886	3.68184	3.64397	0.0318448	0.0948276	0.056956	ENSG00000064666	19
CNN3	7.01041	6.8195	7.21428	6.9831	-0.190906	0.203875	-0.027311	ENSG00000117519	1
CNOT1	2.89718	2.94271	2.92282	3.06288	0.045531	0.0256326	0.165692	ENSG00000125107	16
CNOT11	3.32873	3.28163	3.44684	3.29698	-0.0470966	0.11811	-0.0317517	ENSG00000158435	2
CNOT2	5.28241	5.27115	5.38519	5.16601	-0.0112587	0.102778	-0.116398	ENSG00000111596	12
CNOT6	1.89648	1.75701	1.79738	1.67795	-0.139461	-0.0990912	-0.218525	ENSG00000113300	5
CNOT7	3.00126	3.09295	2.89899	2.89665	0.0916897	-0.102268	-0.104602	ENSG00000198791	8
CNOT9	5.49617	5.24333	5.69122	5.21966	-0.252841	0.195046	-0.276508	ENSG00000144580	2
CNP	1.97963	2.03267	1.90009	2.01087	0.0530314	-0.0795398	0.031233	ENSG00000173786	17
CNPPD1	4.04145	3.91867	3.94023	3.97815	-0.122783	-0.101219	-0.0632967	ENSG00000115649	2
CNPY2	4.51659	4.6423	4.34138	4.61993	0.125716	-0.175203	0.103345	ENSG00000257727	12
CNPY3	2.60504	2.79243	2.9071	2.94546	0.187394	0.302068	0.340421	ENSG00000137161	6
CNPY4	3.04113	2.96773	2.87357	3.063	-0.0734013	-0.167566	0.0218663	ENSG00000166997	7
CNRIP1	1.29133	1.48142	1.30901	1.31149	0.190099	0.0176809	0.0201683	ENSG00000119865	2
CNTROB	1.33092	1.3589	1.31301	1.40498	0.0279791	-0.0179137	0.0740543	ENSG00000170037	17
COA1	5.02631	5.00345	4.99756	4.86985	-0.0228621	-0.0287462	-0.156459	ENSG00000106603	7
COA3	6.91801	6.62201	7.19079	6.38987	-0.296	0.272776	-0.528141	ENSG00000183978	17
COA4	4.60924	4.65264	4.34132	4.69844	0.0434042	-0.26792	0.0892014	ENSG00000181924	11
COA5	3.6054	3.58323	3.54753	3.60867	-0.0221746	-0.057868	0.00327193	ENSG00000183513	2
COA6	3.11272	3.06719	3.08677	3.16221	-0.0455215	-0.025941	0.0494985	ENSG00000168275	1
COA7	2.39841	2.38567	2.30771	2.27372	-0.0127445	-0.0907002	-0.12469	ENSG00000162377	1
COA8	2.46967	2.48926	2.44402	2.57235	0.0195868	-0.025645	0.102679	ENSG00000256053	14
COASY	2.78071	2.86386	3.11456	2.83356	0.0831491	0.333845	0.0528471	ENSG00000068120	17
COBLL1	3.07492	3.05811	3.01202	3.10044	-0.0168121	-0.0629033	0.0255162	ENSG00000082438	2
COG2	3.51174	3.35495	3.48996	3.36944	-0.156788	-0.021779	-0.142297	ENSG00000135775	1
COG4	4.33316	4.28021	4.31801	4.21777	-0.0529529	-0.0151448	-0.115387	ENSG00000103051	16
COG5	2.90426	2.82805	3.03998	2.94084	-0.0762073	0.135724	0.0365795	ENSG00000164597	7
COG6	1.52235	1.58315	1.58785	1.53672	0.0608022	0.0655029	0.0143751	ENSG00000133103	13
COIL	3.42238	3.37459	3.19901	3.14919	-0.0477865	-0.223368	-0.273195	ENSG00000121058	17
COL18A1	1.67931	1.73434	1.63635	1.56071	0.0550331	-0.0429608	-0.118594	ENSG00000182871	21
COL4A1	2.29256	2.38276	2.40549	2.54862	0.0901968	0.112928	0.256057	ENSG00000187498	13
COL8A1	2.48561	2.31351	2.43466	2.52654	-0.172105	-0.0509502	0.0409299	ENSG00000144810	3
COLGALT1	3.12604	3.28627	3.29558	3.39011	0.160237	0.169545	0.264073	ENSG00000130309	19
COMMD1	4.01241	4.0584	4.0416	4.14672	0.0459872	0.0291891	0.134312	ENSG00000173163	2
COMMD10	3.42436	3.59377	3.57187	3.54595	0.169413	0.147512	0.121588	ENSG00000145781	5
COMMD2	4.02762	3.97661	4.09414	3.96793	-0.051002	0.0665268	-0.0596904	ENSG00000114744	3
COMMD3	6.56837	6.34866	6.50097	6.48061	-0.219716	-0.0674049	-0.0877642	ENSG00000148444	10
COMMD4	3.62747	3.70648	3.56398	3.7013	0.0790089	-0.0634843	0.0738292	ENSG00000140365	15
COMMD5	1.98875	2.04468	1.94277	2.13431	0.0559325	-0.0459789	0.145555	ENSG00000170619	8
COMMD6	5.39447	5.42533	5.22116	5.53829	0.0308575	-0.173312	0.143815	ENSG00000188243	13
COMMD7	3.8182	3.61641	3.66978	3.69373	-0.201786	-0.148419	-0.124468	ENSG00000149600	20
COMMD8	3.46818	3.20173	3.32595	3.24979	-0.266449	-0.142223	-0.218389	ENSG00000169019	4
COMMD9	5.41813	5.22926	5.32739	5.42955	-0.188864	-0.0907396	0.0114247	ENSG00000110442	11
COMT	1.47885	1.50671	1.50329	1.55252	0.0278595	0.0244404	0.0736732	ENSG00000093010	22
COPA	4.77357	4.94739	4.93363	4.9778	0.173816	0.160058	0.204231	ENSG00000122218	1
COPB1	3.4561	3.38081	3.41557	3.60329	-0.0752971	-0.0405368	0.147188	ENSG00000129083	11
COPB2	5.89695	5.70657	5.75864	5.57884	-0.190379	-0.138311	-0.318107	ENSG00000184432	3
COPE	3.98451	4.10903	4.23828	4.21652	0.124515	0.253764	0.232002	ENSG00000105669	19
COPG1	6.3156	6.41919	6.4848	6.40534	0.103598	0.169204	0.089742	ENSG00000181789	3
COPS2	4.30999	4.32491	4.30837	4.47163	0.0149193	-0.00162495	0.161632	ENSG00000166200	15
COPS3	3.77592	3.87224	3.7293	3.72722	0.0963168	-0.0466199	-0.0487024	ENSG00000141030	17
COPS4	3.44711	3.59587	3.65829	3.70985	0.148755	0.211176	0.262737	ENSG00000138663	4
COPS5	5.58322	5.63321	5.47501	5.64417	0.0499882	-0.108215	0.0609469	ENSG00000121022	8
COPS6	4.87376	4.83554	4.7754	4.75743	-0.0382147	-0.0983559	-0.116331	ENSG00000168090	7
COPS7A	4.21948	4.14295	4.40262	4.25772	-0.0765354	0.183137	0.0382404	ENSG00000111652	12
COPS8	5.21269	5.03041	5.22946	5.24593	-0.182277	0.0167762	0.0332417	ENSG00000198612	2
COPS9	4.12718	3.7929	3.82556	3.86451	-0.334282	-0.301621	-0.262671	ENSG00000172428	2
COPZ1	7.02286	6.88677	7.09484	6.99951	-0.136087	0.0719818	-0.0233511	ENSG00000111481	12
COQ10B	4.45293	4.21555	4.28158	4.6508	-0.237383	-0.171356	0.197864	ENSG00000115520	2
COQ3	2.24194	2.13494	2.22508	2.05339	-0.107	-0.0168501	-0.188545	ENSG00000132423	6
COQ4	2.36145	2.34975	2.30183	2.326	-0.0116983	-0.0596145	-0.0354525	ENSG00000167113	9
COQ5	3.2489	3.28901	3.48891	3.22365	0.0401079	0.240009	-0.0252508	ENSG00000110871	12
COQ9	4.00747	3.93216	4.04456	3.9701	-0.0753076	0.0370962	-0.0373648	ENSG00000088682	16
CORO1C	5.16596	5.20861	5.2104	5.29477	0.0426464	0.0444441	0.128814	ENSG00000110880	12
COTL1	1.53825	1.62679	1.52838	1.45511	0.0885342	-0.00986979	-0.0831455	ENSG00000103187	16
COX11	1.55402	1.64521	1.538	1.62698	0.0911884	-0.0160259	0.0729578	ENSG00000166260	17
COX14	6.07283	5.89034	5.92547	5.86536	-0.182488	-0.147362	-0.207471	ENSG00000178449	12
COX15	4.12461	3.85722	3.98633	3.99276	-0.267391	-0.138283	-0.131857	ENSG00000014919	10
COX17	4.8538	4.8495	4.61752	4.42904	-0.00430357	-0.236281	-0.42476	ENSG00000138495	3
COX19	3.61696	3.7145	3.46279	3.47345	0.0975361	-0.154176	-0.143515	ENSG00000240230	7
COX20	5.79961	5.92509	5.9647	5.73546	0.125483	0.165092	-0.0641508	ENSG00000203667	1
COX4I1	8.94532	8.72855	9.00337	8.83423	-0.216772	0.0580488	-0.111087	ENSG00000131143	16
COX5A	5.51356	5.18732	5.2772	5.37002	-0.326241	-0.236365	-0.143545	ENSG00000178741	15
COX5B	6.91601	7.06864	7.17719	7.00023	0.152638	0.261182	0.0842197	ENSG00000135940	2
COX6A1	8.19802	7.94802	8.21651	7.95079	-0.249999	0.0184922	-0.247229	ENSG00000111775	12
COX6B1	8.26665	8.00754	8.34525	8.12074	-0.259112	0.0786039	-0.145913	ENSG00000126267	19
COX6C	7.66735	7.58006	7.61561	7.65988	-0.08729	-0.0517425	-0.00747061	ENSG00000164919	8
COX7A2	8.66023	8.57196	8.67327	8.36388	-0.088273	0.0130384	-0.296355	ENSG00000112695	6
COX7A2L	5.28738	5.09367	5.28023	5.12314	-0.193715	-0.00714929	-0.164239	ENSG00000115944	2
COX7B	7.90267	7.9034	7.87292	7.72455	0.000733576	-0.029753	-0.178122	ENSG00000131174	X
COX7C	7.93394	7.89739	7.84438	7.81664	-0.0365439	-0.0895625	-0.117298	ENSG00000127184	5
COX8A	7.60584	7.74237	7.48745	7.39071	0.136533	-0.11839	-0.215134	ENSG00000176340	11
CP	2.7236	2.71038	2.88901	2.68348	-0.0132138	0.165414	-0.0401175	ENSG00000047457	3
CPD	1.79107	1.75014	1.78974	1.7659	-0.0409321	-0.00132718	-0.0251733	ENSG00000108582	17
CPEB1	3.59429	3.54557	3.69574	3.45025	-0.0487226	0.101448	-0.144038	ENSG00000214575	15
CPEB2	2.54163	2.43486	2.5662	2.47288	-0.106766	0.0245734	-0.0687507	ENSG00000137449	4
CPNE1	4.79031	4.77303	4.7686	4.86749	-0.0172806	-0.0217086	0.0771825	ENSG00000214078	20
CPNE3	5.11288	5.03747	4.88925	5.09406	-0.0754004	-0.223624	-0.0188163	ENSG00000085719	8
CPNE8	3.71734	3.64214	3.76398	3.66962	-0.0751908	0.0466408	-0.047719	ENSG00000139117	12
CPPED1	2.62496	2.45871	2.51522	2.52446	-0.166248	-0.109738	-0.100496	ENSG00000103381	16
CPQ	2.64375	2.53937	2.56496	2.60018	-0.10438	-0.078794	-0.0435763	ENSG00000104324	8
CPS1	2.37	2.29702	2.24797	2.18511	-0.0729837	-0.122035	-0.184895	ENSG00000021826	2
CPSF1	1.87843	1.90338	1.872	1.97162	0.024945	-0.00643365	0.0931932	ENSG00000071894	8
CPSF2	2.46373	2.39067	2.30374	2.36665	-0.0730591	-0.159987	-0.0970761	ENSG00000165934	14
CPSF3	4.91426	4.57838	4.50752	4.58577	-0.335883	-0.406746	-0.328493	ENSG00000119203	2
CPSF4	1.40003	1.39472	1.46454	1.44546	-0.00530219	0.0645101	0.0454296	ENSG00000160917	7
CPSF6	4.35733	4.54566	4.71596	4.375	0.188339	0.358639	0.0176765	ENSG00000111605	12
CPT1A	3.30777	3.03057	3.24783	3.11504	-0.277194	-0.0599369	-0.192729	ENSG00000110090	11
CPTP	1.36081	1.35564	1.38431	1.43517	-0.00517047	0.0235052	0.0743588	ENSG00000224051	1
CRBN	3.3466	3.60853	3.43038	3.20674	0.261929	0.0837791	-0.139858	ENSG00000113851	3
CRCP	3.68219	3.63341	3.44237	3.58532	-0.048781	-0.239817	-0.0968708	ENSG00000241258	7
CREB1	2.86542	2.99089	2.82148	2.84916	0.125465	-0.043943	-0.0162644	ENSG00000118260	2
CREB3	3.40023	3.49634	3.54569	3.72595	0.0961168	0.145464	0.325721	ENSG00000107175	9
CREB3L2	2.30282	2.35265	2.2352	2.32717	0.0498255	-0.0676202	0.0243452	ENSG00000182158	7
CREB3L4	2.26315	2.05752	2.21512	2.07498	-0.205627	-0.0480236	-0.188163	ENSG00000143578	1
CREB5	3.44484	3.26074	3.3555	3.32952	-0.184103	-0.0893423	-0.11532	ENSG00000146592	7
CRELD1	1.86466	1.98163	1.81709	1.90166	0.116967	-0.0475709	0.0370006	ENSG00000163703	3
CREM	2.19755	2.24558	2.05468	2.10546	0.0480275	-0.142864	-0.0920908	ENSG00000095794	10
CRIM1	5.3491	5.10527	5.42808	5.12061	-0.243836	0.0789756	-0.228496	ENSG00000150938	2
CRIP2	4.21304	4.31101	3.96461	4.22514	0.0979637	-0.248431	0.0121031	ENSG00000182809	14
CRIPT	4.77327	4.56577	4.3924	4.51428	-0.207496	-0.380869	-0.258995	ENSG00000119878	2
CRK	2.51127	2.46796	2.56705	2.47401	-0.0433086	0.0557774	-0.037259	ENSG00000167193	17
CRKL	2.22886	2.42958	2.27243	2.10437	0.20072	0.0435647	-0.124488	ENSG00000099942	22
CRNDE	1.91446	1.87364	1.90843	2.0878	-0.0408214	-0.00603453	0.17334	ENSG00000245694	16
CRNKL1	1.93639	1.86161	1.94243	1.8464	-0.0747762	0.00604008	-0.0899936	ENSG00000101343	20
CRTAP	3.03435	3.15489	2.9633	3.03897	0.120533	-0.0710486	0.00461688	ENSG00000170275	3
CRY2	1.71834	1.70907	1.6423	1.56656	-0.0092684	-0.0760393	-0.151787	ENSG00000121671	11
CRYAB	4.59606	4.31941	4.68524	4.48965	-0.276657	0.0891768	-0.106413	ENSG00000109846	11
CRYBB2P1	1.46265	1.45729	1.48702	1.56522	-0.00536479	0.0243723	0.102565	ENSG00000100058	22
CRYBG1	1.87157	1.83057	1.87109	1.87535	-0.0410033	-0.000487392	0.00377821	ENSG00000112297	6
CRYL1	4.50838	4.30154	4.41124	4.46186	-0.206847	-0.0971402	-0.046525	ENSG00000165475	13
CRYZ	4.96926	5.00363	5.16509	5.00359	0.0343762	0.195832	0.0343383	ENSG00000116791	1
CRYZL1	3.42778	3.38041	3.48684	3.41667	-0.0473782	0.0590566	-0.0111167	ENSG00000205758	21
CS	4.89594	4.98508	4.95513	4.93517	0.0891362	0.0591918	0.0392267	ENSG00000062485	12
CSAD	1.3594	1.35428	1.29957	1.51578	-0.00511635	-0.0598233	0.156382	ENSG00000139631	12
CSDE1	6.23773	5.96615	6.17163	6.1849	-0.271576	-0.0660961	-0.0528326	ENSG00000009307	1
CSE1L	4.89748	4.95165	4.93325	4.9992	0.0541729	0.0357739	0.101716	ENSG00000124207	20
CSKMT	2.0797	2.07174	2.19284	2.17247	-0.00796437	0.113141	0.092773	ENSG00000214756	11
CSNK1A1	5.86323	5.78704	5.82259	5.70796	-0.0761946	-0.0406449	-0.155278	ENSG00000113712	5
CSNK1D	2.94646	2.78525	2.78484	2.8405	-0.161213	-0.161618	-0.105958	ENSG00000141551	17
CSNK1G1	2.3645	2.22857	2.24203	2.23889	-0.135934	-0.122476	-0.12561	ENSG00000169118	15
CSNK2A1	4.74796	4.57524	4.51084	4.59903	-0.172724	-0.237122	-0.148933	ENSG00000101266	20
CSNK2B	5.64149	5.82508	5.68144	6.03533	0.183591	0.039949	0.393838	ENSG00000204435	6
CSPP1	3.20007	3.15384	3.21636	3.14477	-0.0462223	0.0162937	-0.0553003	ENSG00000104218	8
CSRP1	4.4892	4.64011	4.58325	4.51091	0.150906	0.0940438	0.0217099	ENSG00000159176	1
CSRP2	4.75115	4.49667	4.52214	4.56564	-0.254486	-0.229014	-0.185508	ENSG00000175183	12
CST3	5.44578	5.33992	5.23929	5.36149	-0.105858	-0.206488	-0.0842962	ENSG00000101439	20
CSTB	4.73856	4.72227	4.57497	4.95734	-0.0162947	-0.163594	0.218783	ENSG00000160213	21
CSTF1	4.03801	3.91623	3.91228	3.86337	-0.121781	-0.125734	-0.174642	ENSG00000101138	20
CSTF3	3.40404	3.2473	3.34662	3.18366	-0.156749	-0.0574263	-0.22038	ENSG00000176102	11
CTBP1	6.67384	6.41998	6.78916	6.66233	-0.253852	0.115327	-0.0115041	ENSG00000159692	4
CTBP2	1.94725	1.90646	1.86694	2.06014	-0.0407901	-0.0803079	0.112892	ENSG00000175029	10
CTCF	2.36886	2.32551	2.24559	2.15061	-0.0433522	-0.123273	-0.218248	ENSG00000102974	16
CTDSP1	1.71849	1.6776	1.64312	1.6	-0.040899	-0.0753774	-0.118492	ENSG00000144579	2
CTDSPL	2.71163	2.5743	2.70789	2.66695	-0.137328	-0.00373866	-0.0446792	ENSG00000144677	3
CTDSPL2	3.2808	3.26076	3.20718	3.08818	-0.0200393	-0.0736145	-0.192618	ENSG00000137770	15
CTNNA1	5.93905	5.87482	6.07391	5.95062	-0.0642332	0.134853	0.0115662	ENSG00000044115	5
CTNNAL1	2.51342	2.53286	2.48849	2.64113	0.0194393	-0.0249336	0.127712	ENSG00000119326	9
CTNNB1	7.63345	7.57098	7.77024	7.42241	-0.062471	0.136784	-0.211047	ENSG00000168036	3
CTNNBL1	4.55338	4.81744	4.74901	4.65089	0.264059	0.195627	0.0975128	ENSG00000132792	20
CTPS1	2.69629	2.55952	2.65567	2.67877	-0.136762	-0.0406139	-0.017519	ENSG00000171793	1
CTPS2	1.45076	1.41047	1.48062	1.43085	-0.0402956	0.0298534	-0.0199161	ENSG00000047230	X
CTSA	5.13758	5.1621	5.16548	4.96092	0.0245252	0.027904	-0.176657	ENSG00000064601	20
CTSB	4.73901	4.72216	4.73996	4.6656	-0.0168543	0.000941395	-0.07341	ENSG00000164733	8
CTSC	3.29424	3.35549	3.24324	3.28838	0.0612485	-0.0509972	-0.00585718	ENSG00000109861	11
CTSD	6.51101	6.8738	6.46554	6.83781	0.362795	-0.0454659	0.326797	ENSG00000117984	11
CTSL	2.67713	2.77907	2.58397	2.74587	0.101938	-0.093161	0.0687402	ENSG00000135047	9
CTSS	1.85106	1.84275	1.728	1.9377	-0.0083055	-0.123055	0.0866441	ENSG00000163131	1
CTTN	6.06786	5.89542	6.11143	5.83672	-0.172441	0.0435696	-0.231142	ENSG00000085733	11
CTTNBP2	1.34814	1.47153	1.33022	1.33245	0.123383	-0.0179256	-0.0156907	ENSG00000077063	7
CTTNBP2NL	3.04675	3.02928	2.95367	2.94088	-0.0174703	-0.0930824	-0.10587	ENSG00000143079	1
CUEDC2	3.33787	3.26329	3.25917	3.39875	-0.074584	-0.0786991	0.0608775	ENSG00000107874	10
CUL1	2.77825	2.82444	2.83812	2.82047	0.0461886	0.0598764	0.0422252	ENSG00000055130	7
CUL2	2.49544	2.70365	2.61129	2.74897	0.208204	0.115844	0.25353	ENSG00000108094	10
CUL5	1.50604	1.56305	1.45494	1.48619	0.0570108	-0.0510947	-0.0198483	ENSG00000166266	11
CUTA	7.73482	7.88774	7.82657	7.96025	0.152916	0.0917435	0.225424	ENSG00000112514	6
CUTALP	2.37335	2.17404	2.21302	2.35902	-0.199317	-0.160331	-0.0143294	ENSG00000226752	9
CUTC	2.97299	2.89796	3.01434	2.86797	-0.0750309	0.0413455	-0.105021	ENSG00000119929	10
CUX1	4.53327	4.49991	4.58651	4.47085	-0.0333634	0.053245	-0.0624155	ENSG00000257923	7
CWC15	4.52625	4.74577	4.4629	4.58072	0.219525	-0.0633519	0.0544744	ENSG00000150316	11
CWC22	2.17312	2.0973	2.25352	2.25948	-0.0758213	0.0803973	0.0863565	ENSG00000163510	2
CWC25	3.89898	3.8489	3.68667	3.79608	-0.0500771	-0.212307	-0.102895	ENSG00000273559	17
CWC27	2.01729	1.94452	1.84014	1.86521	-0.072772	-0.177153	-0.15208	ENSG00000153015	5
CWF19L1	3.26762	3.19231	3.35194	3.23693	-0.0753103	0.0843205	-0.0306949	ENSG00000095485	10
CWF19L2	2.39606	2.41411	2.29774	2.38825	0.0180547	-0.0983159	-0.00780675	ENSG00000152404	11
CXADR	3.3686	3.0277	2.96391	3.02411	-0.3409	-0.404693	-0.344497	ENSG00000154639	21
CXCL8	1.58471	1.64466	1.61006	1.65772	0.0599465	0.0253489	0.0730157	ENSG00000169429	4
CXXC1	1.49963	1.56267	1.47644	1.74375	0.0630471	-0.0231878	0.244121	ENSG00000154832	18
CXXC5	3.21161	3.38159	3.10692	3.35917	0.169987	-0.104683	0.147569	ENSG00000171604	5
CXorf56	2.2629	2.12573	2.17036	2.19751	-0.137169	-0.0925413	-0.0653964	ENSG00000018610	X
CYB561	1.8934	1.98036	1.88714	1.9302	0.086956	-0.00626432	0.0367968	ENSG00000008283	17
CYB561D2	1.9167	1.97332	1.9507	1.95354	0.0566155	0.0339998	0.0368377	ENSG00000114395	3
CYB561D2	1.9167	1.97332	1.9507	1.95354	0.0566155	0.0339998	0.0368377	ENSG00000271858	3
CYB5B	4.62676	4.38535	4.42352	4.48098	-0.241403	-0.203238	-0.145778	ENSG00000103018	16
CYB5D1	2.13505	2.09364	2.0243	2.2143	-0.0414073	-0.110755	0.0792517	ENSG00000182224	17
CYB5D2	3.28241	3.18102	3.13843	3.24663	-0.101398	-0.143985	-0.0357839	ENSG00000167740	17
CYB5R1	2.46975	2.42665	2.4187	2.37354	-0.043099	-0.0510452	-0.0962043	ENSG00000159348	1
CYB5R3	3.50266	3.50653	3.30016	3.5076	0.0038715	-0.202498	0.00494434	ENSG00000100243	22
CYBA	6.52912	6.49783	6.54606	6.29608	-0.0312884	0.016944	-0.233035	ENSG00000051523	16
CYBC1	2.6922	2.61953	2.50732	2.61944	-0.0726776	-0.18488	-0.0727587	ENSG00000178927	17
CYC1	5.69447	5.84293	5.72942	5.86039	0.148459	0.0349468	0.165922	ENSG00000179091	8
CYCS	6.54826	6.52433	6.21245	6.31625	-0.0239284	-0.335813	-0.232011	ENSG00000172115	7
CYFIP1	1.75403	1.77949	1.78643	1.76266	0.0254624	0.0324	0.00862745	ENSG00000273749	15
CYFIP2	2.22652	2.27748	2.23603	2.13463	0.0509562	0.00950963	-0.0918933	ENSG00000055163	5
CYHR1	2.68931	2.91145	2.77701	2.76978	0.222141	0.0877068	0.0804738	ENSG00000187954	8
CYP1B1	3.95264	3.87735	3.95391	4.0037	-0.0752944	0.00126814	0.0510578	ENSG00000138061	2
CYP20A1	3.59572	3.77359	3.62662	3.58167	0.17787	0.0309032	-0.0140546	ENSG00000119004	2
CYP3A5	1.47835	1.43741	1.5487	1.42624	-0.0409457	0.070346	-0.0521152	ENSG00000106258	7
CYP51A1	4.3623	4.17105	4.43204	4.22401	-0.191254	0.0697379	-0.138297	ENSG00000001630	7
CYRIB	3.31524	3.35437	3.3595	3.54963	0.0391312	0.044262	0.234388	ENSG00000153310	8
CYSTM1	5.26488	5.09183	5.11781	4.92208	-0.173048	-0.14707	-0.342797	ENSG00000120306	5
CYTH2	3.51584	3.55183	3.56963	3.8201	0.0359941	0.0537843	0.304255	ENSG00000105443	19
CYTH3	1.41597	1.51001	1.48134	1.36715	0.0940393	0.0653711	-0.0488276	ENSG00000008256	7
CYTOR	3.10316	3.20088	3.2078	3.16223	0.0977161	0.104641	0.0590689	ENSG00000222041	2
CZIB	4.29879	4.35135	4.07331	4.22527	0.0525561	-0.22548	-0.0735231	ENSG00000162384	1
D2HGDH	3.06162	2.98686	3.06989	3.06238	-0.0747569	0.0082726	0.000761826	ENSG00000180902	2
DAAM1	1.68569	1.64523	1.56961	1.59919	-0.0404649	-0.116081	-0.0865008	ENSG00000100592	14
DAB2	3.73184	3.88998	3.95069	3.88064	0.158143	0.218847	0.148802	ENSG00000153071	5
DAD1	6.34661	6.32975	6.10815	6.42174	-0.0168577	-0.238452	0.0751306	ENSG00000129562	14
DANCR	5.08555	5.16129	5.08224	4.97815	0.0757422	-0.00330745	-0.107394	ENSG00000226950	4
DAP	2.52037	2.56726	2.46334	2.51135	0.0468848	-0.0570283	-0.00902214	ENSG00000112977	5
DAP3	3.94896	4.2254	4.0867	4.08044	0.276441	0.137739	0.131486	ENSG00000132676	1
DAPK3	2.94864	2.93314	2.79828	3.09943	-0.0154921	-0.150351	0.150793	ENSG00000167657	19
DARS1	4.5132	4.30908	4.33871	4.42813	-0.204115	-0.174489	-0.0850632	ENSG00000115866	2
DARS2	2.51034	2.37379	2.46664	2.38318	-0.136545	-0.0436952	-0.127161	ENSG00000117593	1
DAXX	3.77897	3.95502	3.8792	3.94137	0.176051	0.100225	0.162397	ENSG00000204209	6
DAZAP1	2.64063	2.4655	2.73846	2.62672	-0.175127	0.0978344	-0.0139147	ENSG00000071626	19
DAZAP2	6.62679	6.42044	6.73716	6.44571	-0.206357	0.110366	-0.181087	ENSG00000183283	12
DBF4	1.54148	1.69897	1.60216	1.62077	0.157495	0.0606843	0.0792892	ENSG00000006634	7
DBI	8.32255	8.4428	8.42335	8.44102	0.120249	0.100804	0.118477	ENSG00000155368	2
DBN1	5.34235	5.31425	5.39162	5.38037	-0.0280949	0.0492732	0.0380165	ENSG00000113758	5
DBNL	2.34326	2.46486	2.53244	2.52294	0.121602	0.189187	0.17969	ENSG00000136279	7
DBT	2.18602	2.1441	2.26622	2.24436	-0.0419235	0.0801974	0.0583378	ENSG00000137992	1
DCAF10	2.18105	2.32439	2.22366	2.09037	0.143337	0.0426096	-0.0906812	ENSG00000122741	9
DCAF11	1.49906	1.35985	1.34723	1.3492	-0.139216	-0.151833	-0.149865	ENSG00000100897	14
DCAF13	4.85102	5.0242	5.18891	5.09832	0.173183	0.33789	0.247297	ENSG00000164934	8
DCAF16	3.04638	3.11473	3.11941	2.9699	0.0683525	0.0730284	-0.0764856	ENSG00000163257	4
DCAF6	1.64325	1.56866	1.60671	1.49068	-0.0745877	-0.0365408	-0.152569	ENSG00000143164	1
DCAF7	3.25944	3.09691	3.21378	3.29859	-0.162529	-0.0456571	0.0391514	ENSG00000136485	17
DCAF8	3.14154	3.14964	3.02133	2.97859	0.00810214	-0.120209	-0.162944	ENSG00000132716	1
DCAKD	5.85128	5.80053	5.70069	5.83509	-0.050755	-0.150588	-0.0161918	ENSG00000172992	17
DCBLD2	5.6344	5.69578	5.71905	5.58155	0.0613776	0.0846471	-0.0528474	ENSG00000057019	3
DCDC2	2.82689	2.81159	2.8963	2.66487	-0.0152998	0.0694084	-0.162027	ENSG00000146038	6
DCLRE1C	2.58179	2.59934	2.5642	2.59941	0.017558	-0.0175861	0.0176199	ENSG00000152457	10
DCP1A	3.48737	3.41171	3.54793	3.56889	-0.0756597	0.0605617	0.0815178	ENSG00000272886	3
DCP2	4.20081	4.07824	4.17101	4.19351	-0.122571	-0.0298046	-0.00730083	ENSG00000172795	5
DCPS	2.4631	2.47936	2.29353	2.42407	0.0162607	-0.169568	-0.039034	ENSG00000110063	11
DCTN1	3.54745	3.63729	3.88017	3.56558	0.0898473	0.332723	0.0181326	ENSG00000204843	2
DCTN2	3.25134	3.20468	3.42782	3.37667	-0.046659	0.176477	0.125329	ENSG00000175203	12
DCTN3	3.65165	3.85626	3.77682	3.73467	0.204609	0.125171	0.0830231	ENSG00000137100	9
DCTN4	3.41284	3.36589	3.52955	3.61628	-0.0469442	0.116712	0.20344	ENSG00000132912	5
DCTN5	3.73426	3.81334	3.95352	3.66596	0.0790768	0.219262	-0.0682998	ENSG00000166847	16
DCTN6	2.89238	2.84769	2.68127	2.81527	-0.0446914	-0.211115	-0.0771059	ENSG00000104671	8
DCTPP1	3.67548	3.57093	3.83632	3.77132	-0.104557	0.160842	0.095835	ENSG00000179958	16
DCUN1D1	4.13002	4.1935	4.05055	4.2697	0.063477	-0.0794711	0.139681	ENSG00000043093	3
DCUN1D3	1.79545	1.85401	1.90782	1.7082	0.0585665	0.112372	-0.0872491	ENSG00000188215	16
DCUN1D4	4.33787	4.08407	4.11802	4.13829	-0.253804	-0.219853	-0.199585	ENSG00000109184	4
DCXR	3.13289	3.28328	3.23817	3.16585	0.150394	0.10528	0.0329613	ENSG00000169738	17
DDAH1	2.78963	2.49615	2.69766	2.62881	-0.293476	-0.0919646	-0.160815	ENSG00000153904	1
DDAH2	1.94568	2.07107	2.04998	2.16054	0.12539	0.104302	0.214867	ENSG00000213722	6
DDB1	3.46096	3.46748	3.55283	3.39947	0.00651653	0.0918671	-0.0614848	ENSG00000167986	11
DDB2	4.28041	4.15608	4.49046	4.31376	-0.124331	0.210049	0.0333521	ENSG00000134574	11
DDC	1.3572	1.28123	1.42181	1.46204	-0.0759734	0.0646135	0.104838	ENSG00000132437	7
DDIT3	3.59411	3.57196	3.5691	3.5509	-0.0221526	-0.0250054	-0.0432045	ENSG00000175197	12
DDIT4	3.55011	3.88086	3.60107	3.75942	0.330758	0.0509617	0.209319	ENSG00000168209	10
DDOST	5.65476	5.57864	5.66347	5.43905	-0.0761192	0.00871055	-0.215708	ENSG00000244038	1
DDRGK1	2.46414	2.6648	2.54385	2.57956	0.200661	0.079708	0.115424	ENSG00000198171	20
DDT	1.78311	1.93041	1.73434	1.76135	0.147301	-0.0487722	-0.0217651	ENSG00000099977	22
DDX1	4.27135	4.28664	4.40553	4.22389	0.0152991	0.134183	-0.0474571	ENSG00000079785	2
DDX10	1.61911	1.4749	1.57582	1.68137	-0.14421	-0.043292	0.0622601	ENSG00000178105	11
DDX11	1.71449	1.56638	1.79125	1.68917	-0.148113	0.0767545	-0.0253221	ENSG00000013573	12
DDX17	3.9909	4.01834	4.37749	4.20498	0.0274316	0.386588	0.21408	ENSG00000100201	22
DDX18	5.74547	5.51281	5.75324	5.61918	-0.232653	0.00777515	-0.126283	ENSG00000088205	2
DDX19A	3.13493	3.03094	3.14983	3.0805	-0.103996	0.0148928	-0.0544362	ENSG00000168872	16
DDX19B	2.20082	2.06298	2.10691	2.10671	-0.137836	-0.0939072	-0.0941097	ENSG00000157349	16
DDX21	3.80025	4.09959	3.92836	4.15612	0.29934	0.128109	0.355873	ENSG00000165732	10
DDX23	3.44231	3.28165	3.33787	3.58397	-0.160661	-0.104441	0.141655	ENSG00000174243	12
DDX24	4.32395	4.33642	4.21647	4.34969	0.012474	-0.10748	0.025741	ENSG00000089737	14
DDX27	4.4515	4.52068	4.41818	4.33283	0.0691731	-0.033322	-0.118674	ENSG00000124228	20
DDX39A	4.65981	4.82406	4.78814	4.89397	0.164245	0.128328	0.234159	ENSG00000123136	19
DDX3X	6.13173	6.00821	6.10559	6.24943	-0.123524	-0.0261397	0.117701	ENSG00000215301	X
DDX3Y	2.6784	2.66471	2.66839	2.6369	-0.0136881	-0.0100105	-0.0415032	ENSG00000067048	Y
DDX41	2.58195	2.44724	2.47125	2.42454	-0.134704	-0.110699	-0.15741	ENSG00000183258	5
DDX42	1.38432	1.44499	1.4081	1.39939	0.0606697	0.0237807	0.0150732	ENSG00000198231	17
DDX46	4.90545	5.12817	4.86427	5.07064	0.22272	-0.0411847	0.165182	ENSG00000145833	5
DDX49	1.96317	1.82752	1.75312	1.74865	-0.135652	-0.210049	-0.214522	ENSG00000105671	19
DDX5	7.58013	7.16735	7.10206	7.30055	-0.412776	-0.478071	-0.279584	ENSG00000108654	17
DDX50	3.23655	3.33048	3.37989	3.23817	0.0939264	0.143336	0.00162442	ENSG00000107625	10
DDX52	3.74454	3.56471	3.6444	3.71448	-0.179837	-0.100141	-0.0300633	ENSG00000278053	17
DDX56	2.98323	2.93832	2.98459	3.03908	-0.0449164	0.00135442	0.0558438	ENSG00000136271	7
DDX58	2.1456	2.00234	2.19734	2.02019	-0.14326	0.0517378	-0.125405	ENSG00000107201	9
DDX6	2.97746	3.05122	3.04109	3.14226	0.0737629	0.0636359	0.164805	ENSG00000110367	11
DECR1	6.73553	6.58096	6.73574	6.70263	-0.154568	0.00021098	-0.0329045	ENSG00000104325	8
DEDD	4.69599	4.44991	4.77064	4.54816	-0.246077	0.0746518	-0.147834	ENSG00000158796	1
DEF8	2.56997	2.87853	2.61359	2.68534	0.30856	0.0436219	0.115375	ENSG00000140995	16
DEGS1	2.75849	2.77537	2.78142	2.85234	0.0168774	0.0229299	0.0938549	ENSG00000143753	1
DEK	1.92139	2.18762	1.86669	1.9928	0.266232	-0.0546985	0.0714065	ENSG00000124795	6
DELE1	2.9206	2.95794	2.78626	2.70058	0.0373434	-0.134337	-0.220023	ENSG00000081791	5
DENND10	2.85969	2.75326	2.92937	2.81312	-0.10643	0.0696773	-0.0465744	ENSG00000119979	10
DENND1B	1.61632	1.51082	1.46588	1.46619	-0.105504	-0.150436	-0.150128	ENSG00000213047	1
DENND2B	2.91129	2.92762	3.07809	2.97831	0.0163263	0.1668	0.0670166	ENSG00000166444	11
DENND4C	2.12077	2.17128	2.05037	2.06106	0.0505119	-0.0704008	-0.0597129	ENSG00000137145	9
DENR	3.0057	3.10768	3.14029	3.09696	0.101977	0.134587	0.0912645	ENSG00000139726	12
DEPDC1	1.29171	1.35158	1.23152	1.3655	0.0598683	-0.0601908	0.0737914	ENSG00000024526	1
DEPP1	1.5527	1.4422	1.55495	1.36365	-0.110504	0.0022513	-0.189053	ENSG00000165507	10
DERA	1.9341	1.95701	1.89445	1.93741	0.0229091	-0.0396441	0.00331081	ENSG00000023697	12
DERL1	3.90076	3.92713	4.00995	4.08849	0.0263698	0.109189	0.187734	ENSG00000136986	8
DERL2	4.81012	4.8108	4.7936	4.78565	0.000680178	-0.0165127	-0.0244658	ENSG00000072849	17
DESI1	2.64697	2.51438	2.46928	2.46051	-0.132585	-0.177683	-0.186459	ENSG00000100418	22
DESI2	1.77923	1.95962	1.72326	1.87933	0.180389	-0.0559728	0.100095	ENSG00000121644	1
DFFA	4.34204	4.51383	4.29382	4.18327	0.171786	-0.0482201	-0.158773	ENSG00000160049	1
DGCR5	3.02541	2.89144	3.0034	2.94601	-0.133969	-0.0220084	-0.0794	ENSG00000273032	22
DGCR5	3.02541	2.89144	3.0034	2.94601	-0.133969	-0.0220084	-0.0794	ENSG00000237517	22
DGCR6L	2.11382	2.22351	2.04247	1.99163	0.109694	-0.0713488	-0.122192	ENSG00000128185	22
DGCR8	3.73216	3.6315	3.69012	3.68218	-0.100661	-0.0420412	-0.0499863	ENSG00000128191	22
DGKH	2.14394	2.23401	2.25408	2.32321	0.0900729	0.110135	0.179267	ENSG00000102780	13
DGLUCY	3.17315	3.12709	3.25206	3.17236	-0.0460626	0.0789014	-0.000795404	ENSG00000133943	14
DGUOK	6.21932	6.25932	6.24912	6.27524	0.039998	0.0297975	0.0559182	ENSG00000114956	2
DHCR24	4.43005	4.50188	4.52486	4.26913	0.0718248	0.0948124	-0.160921	ENSG00000116133	1
DHDDS	3.19571	3.25986	3.13572	3.24395	0.0641464	-0.0599912	0.0482362	ENSG00000117682	1
DHFR2	1.84172	1.86666	1.79403	1.9618	0.0249366	-0.0476937	0.120075	ENSG00000178700	3
DHPS	3.1109	3.09318	3.01938	3.05713	-0.0177241	-0.0915271	-0.0537735	ENSG00000095059	19
DHRS1	3.80886	3.57955	3.48492	3.87471	-0.229304	-0.323932	0.0658575	ENSG00000157379	14
DHRS3	1.71108	1.8029	1.77802	1.7544	0.0918239	0.0669458	0.0433282	ENSG00000162496	1
DHRS7B	3.88686	3.58732	3.60063	3.71493	-0.299548	-0.286231	-0.171934	ENSG00000109016	17
DHRSX	3.16254	2.82857	2.93173	2.94652	-0.333966	-0.230807	-0.216025	ENSG00000169084	X
DHTKD1	1.89292	1.85185	1.81969	1.83479	-0.0410702	-0.0732302	-0.0581325	ENSG00000181192	10
DHX15	4.68253	4.64579	4.73674	4.18587	-0.0367478	0.0542063	-0.496664	ENSG00000109606	4
DHX29	2.14201	2.26685	2.28739	2.40668	0.124841	0.145386	0.264672	ENSG00000067248	5
DHX30	2.98178	2.99933	3.27935	3.13057	0.0175518	0.297572	0.148783	ENSG00000132153	3
DHX36	2.33928	2.29665	2.24767	2.21504	-0.0426273	-0.091608	-0.12424	ENSG00000174953	3
DHX40	1.26478	1.39802	1.36061	1.41208	0.133242	0.095834	0.147308	ENSG00000108406	17
DHX8	2.98323	2.93832	2.98459	3.03908	-0.0449164	0.00135442	0.0558438	ENSG00000067596	17
DHX9	3.80163	3.85528	3.87436	3.99777	0.053644	0.0727265	0.196131	ENSG00000135829	1
DIAPH1	2.46036	2.62915	2.50649	2.48783	0.168791	0.0461258	0.0274723	ENSG00000131504	5
DIAPH2	2.82266	2.83934	2.919	2.89062	0.0166851	0.0963374	0.0679632	ENSG00000147202	X
DIAPH3	2.59031	2.76032	2.75015	2.58739	0.170016	0.159845	-0.00291517	ENSG00000139734	13
DICER1	1.33434	1.4621	1.39353	1.38503	0.127761	0.0591938	0.0506876	ENSG00000100697	14
DIDO1	1.48945	1.54974	1.51403	1.53394	0.060291	0.0245751	0.0444898	ENSG00000101191	20
DIP2A	1.50319	1.66075	1.52239	1.61187	0.157554	0.0191941	0.108673	ENSG00000160305	21
DIP2C	2.44998	2.31172	2.39857	2.43817	-0.13826	-0.0514077	-0.0118127	ENSG00000151240	10
DIPK1A	1.71656	1.90473	1.77933	1.82458	0.188171	0.0627701	0.108023	ENSG00000154511	1
DIRAS2	2.79172	2.74725	2.89103	2.74861	-0.0444772	0.0993099	-0.0431111	ENSG00000165023	9
DIS3	1.60161	1.59386	1.47676	1.6069	-0.00775182	-0.124854	0.00528836	ENSG00000083520	13
DIS3L	1.34273	1.40278	1.32492	1.38762	0.060049	-0.0178036	0.0448894	ENSG00000166938	15
DIXDC1	1.64517	1.60518	1.48789	1.58939	-0.0399886	-0.157287	-0.0557852	ENSG00000150764	11
DKC1	2.73693	2.94491	2.93201	3.0844	0.207975	0.195074	0.347467	ENSG00000130826	X
DKK3	1.37518	1.40609	1.51666	1.45748	0.0309104	0.141476	0.0822958	ENSG00000050165	11
DLD	5.80205	5.42018	5.63587	5.40091	-0.381876	-0.166188	-0.401138	ENSG00000091140	7
DLEU1	2.03485	1.99273	1.97013	1.88113	-0.0421223	-0.0647178	-0.153722	ENSG00000176124	13
DLEU2	2.15498	2.33337	2.27065	2.09798	0.178385	0.115668	-0.0570003	ENSG00000231607	13
DLG1	3.63502	3.56092	3.44736	3.72018	-0.0740964	-0.187652	0.0851695	ENSG00000075711	3
DLG5	5.01958	4.94401	4.99056	4.89745	-0.0755699	-0.0290207	-0.122133	ENSG00000151208	10
DLGAP1-AS1	1.91334	1.83937	1.88008	1.85471	-0.0739714	-0.033258	-0.0586361	ENSG00000177337	18
DLGAP5	2.08703	2.36999	2.23192	2.34046	0.282958	0.144885	0.253424	ENSG00000126787	14
DMAC1	3.85295	4.01594	3.87273	3.7789	0.162987	0.0197719	-0.0740484	ENSG00000137038	9
DMAC2	3.78963	3.79515	4.06882	4.11995	0.00552274	0.279186	0.33032	ENSG00000105341	19
DMAC2L	2.54306	2.53146	2.70415	2.53708	-0.0116003	0.161095	-0.00597274	ENSG00000125375	14
DNAJA1	6.81173	6.54554	6.73425	6.87481	-0.266189	-0.0774736	0.0630882	ENSG00000086061	9
DNAJA2	3.92528	4.06864	3.97419	4.09208	0.14336	0.048904	0.166794	ENSG00000069345	16
DNAJB1	3.53862	3.90073	3.59778	3.39466	0.362105	0.0591547	-0.143967	ENSG00000132002	19
DNAJB11	1.79069	1.71614	1.82327	1.91178	-0.0745518	0.03258	0.121089	ENSG00000090520	3
DNAJB12	4.12168	4.14195	4.24458	4.22918	0.0202687	0.122898	0.107498	ENSG00000148719	10
DNAJB14	2.17493	2.25694	2.0981	2.25902	0.082013	-0.0768274	0.0840923	ENSG00000164031	4
DNAJB4	3.78292	3.53404	3.48192	3.56566	-0.248881	-0.300998	-0.217257	ENSG00000162616	1
DNAJB6	4.6311	4.46673	4.76415	4.70725	-0.164362	0.133055	0.0761488	ENSG00000105993	7
DNAJB9	1.50807	1.53155	1.38194	1.45542	0.0234779	-0.126128	-0.0526549	ENSG00000128590	7
DNAJC10	2.83691	2.85186	2.75432	2.94845	0.0149496	-0.0825964	0.111538	ENSG00000077232	2
DNAJC12	2.20539	2.32208	2.28175	2.26854	0.116695	0.0763651	0.0631541	ENSG00000108176	10
DNAJC13	1.56708	1.68479	1.474	1.54682	0.11771	-0.0930815	-0.0202614	ENSG00000138246	3
DNAJC15	1.97529	1.96559	1.90303	1.91662	-0.00969883	-0.0722559	-0.0586721	ENSG00000120675	13
DNAJC16	2.24603	2.07073	2.2667	2.08816	-0.175296	0.0206741	-0.157868	ENSG00000116138	1
DNAJC18	1.66041	1.5846	1.7318	1.69961	-0.0758029	0.0713874	0.0392028	ENSG00000170464	5
DNAJC19	4.61931	4.38072	4.3954	4.35764	-0.238589	-0.22391	-0.261672	ENSG00000205981	3
DNAJC2	2.14186	2.35027	2.13262	2.3211	0.208412	-0.0092395	0.179241	ENSG00000105821	7
DNAJC21	1.5938	1.71689	1.61946	1.60769	0.123087	0.0256582	0.0138953	ENSG00000168724	5
DNAJC22	1.90819	1.89871	1.75291	1.90781	-0.0094806	-0.155285	-0.00038452	ENSG00000178401	12
DNAJC3	4.55635	4.21564	4.47815	4.35334	-0.340704	-0.0782008	-0.203009	ENSG00000102580	13
DNAJC30	1.84063	1.8	1.79998	1.87303	-0.0406245	-0.0406481	0.0324	ENSG00000176410	7
DNAJC4	2.87123	2.91973	3.07062	2.99653	0.0484969	0.199389	0.125297	ENSG00000110011	11
DNAJC5	1.18405	1.40906	1.19497	1.30182	0.225007	0.0109176	0.117765	ENSG00000101152	20
DNAJC7	1.99607	1.98739	1.95725	2.05504	-0.00868064	-0.0388211	0.0589635	ENSG00000168259	17
DNAJC8	6.1643	6.01848	6.25949	6.04015	-0.145815	0.0951888	-0.124145	ENSG00000126698	1
DNAL1	1.53105	1.5244	1.52116	1.541	-0.00664511	-0.00988469	0.00994938	ENSG00000119661	14
DNASE2	2.0626	2.22116	2.2477	2.22615	0.158556	0.185098	0.163552	ENSG00000105612	19
DNM1L	3.12788	3.02521	3.07927	2.99267	-0.102678	-0.0486136	-0.135215	ENSG00000087470	12
DNM2	1.88533	2.04662	2.02521	2.16168	0.161291	0.139881	0.276346	ENSG00000079805	19
DNMT1	3.51312	3.49147	3.34779	3.5179	-0.0216502	-0.165329	0.00477988	ENSG00000130816	19
DNMT3A	2.6605	2.55566	2.61933	2.58914	-0.104839	-0.0411689	-0.0713588	ENSG00000119772	2
DNPEP	3.98247	3.90743	3.9593	3.96712	-0.0750408	-0.0231756	-0.0153562	ENSG00000123992	2
DNPH1	3.68348	3.61034	3.48916	3.43983	-0.0731404	-0.194317	-0.243641	ENSG00000112667	6
DNTTIP1	2.32646	2.51275	2.62768	2.33419	0.186286	0.301219	0.00772624	ENSG00000101457	20
DNTTIP2	4.10785	4.19354	4.14824	4.06841	0.0856936	0.0403838	-0.0394413	ENSG00000067334	1
DOCK1	1.59764	1.62303	1.54755	1.63608	0.0253939	-0.0500857	0.0384389	ENSG00000150760	10
DOCK5	3.03667	2.89721	3.1772	3.0927	-0.139463	0.140528	0.0560322	ENSG00000147459	8
DOLK	1.61377	1.50322	1.65044	1.55844	-0.110551	0.0366623	-0.0553325	ENSG00000175283	9
DPAGT1	3.32884	3.34151	3.63156	3.50704	0.0126653	0.302719	0.178196	ENSG00000172269	11
DPCD	5.74367	5.68053	6.01021	5.63209	-0.0631422	0.266532	-0.11158	ENSG00000166171	10
DPF2	3.54123	3.49295	3.57932	3.39861	-0.0482776	0.0380965	-0.142616	ENSG00000133884	11
DPH3	3.05648	3.27762	2.98542	2.97989	0.221143	-0.0710612	-0.0765943	ENSG00000154813	3
DPH5	3.5622	3.54144	3.65638	3.6423	-0.0207611	0.0941825	0.0801006	ENSG00000117543	1
DPM1	1.81219	1.86876	1.80504	1.84957	0.0565638	-0.00715272	0.0373797	ENSG00000000419	20
DPM2	4.56112	4.58976	4.53247	4.71315	0.0286362	-0.0286486	0.152027	ENSG00000136908	9
DPM3	3.79893	3.72446	3.73298	3.69992	-0.0744681	-0.0659543	-0.0990117	ENSG00000179085	1
DPP3	3.95608	3.95314	3.93198	3.82964	-0.00294091	-0.0240956	-0.126441	ENSG00000254986	11
DPP4	5.51591	5.10759	5.31277	5.21757	-0.408326	-0.203138	-0.29834	ENSG00000197635	2
DPP7	3.0877	3.44334	3.29018	3.41852	0.355635	0.202477	0.330816	ENSG00000176978	9
DPP8	2.0713	2.09433	2.15082	2.01307	0.0230338	0.0795201	-0.0582258	ENSG00000074603	15
DPY30	5.53661	5.45952	5.79541	5.53156	-0.0770823	0.258806	-0.00504592	ENSG00000162961	2
DPYSL2	3.0527	2.8354	2.87394	2.836	-0.217305	-0.178765	-0.216701	ENSG00000092964	8
DR1	3.24382	3.03672	2.91339	2.94764	-0.207096	-0.330425	-0.296179	ENSG00000117505	1
DRAM1	2.06118	2.01939	2.14017	2.06356	-0.0417866	0.078994	0.00238748	ENSG00000136048	12
DRAM2	4.00516	3.97874	4.12485	3.96999	-0.0264183	0.119693	-0.0351676	ENSG00000156171	1
DRG1	5.24888	5.1387	5.36972	5.10166	-0.110183	0.120837	-0.147215	ENSG00000185721	22
DRG2	2.10532	2.03168	2.04199	2.01364	-0.0736356	-0.0633218	-0.0916756	ENSG00000108591	17
DROSHA	2.12077	2.17128	2.05037	2.06106	0.0505119	-0.0704008	-0.0597129	ENSG00000113360	5
DSG2	2.47402	2.33829	2.35362	2.40462	-0.135734	-0.120408	-0.0694065	ENSG00000046604	18
DSN1	2.87154	3.15533	2.82064	2.85824	0.283788	-0.0508992	-0.0133054	ENSG00000149636	20
DST	3.06973	3.1464	3.20385	3.40085	0.0766726	0.134121	0.331127	ENSG00000151914	6
DSTN	6.03163	5.882	5.91025	6.07734	-0.149634	-0.121382	0.0457038	ENSG00000125868	20
DSTNP2	2.59992	2.62081	2.72216	2.78437	0.0208894	0.122238	0.184454	ENSG00000248593	12
DSTYK	1.71334	1.63876	1.74522	1.80801	-0.0745749	0.031884	0.0946748	ENSG00000133059	1
DTL	1.48122	1.67686	1.57896	1.62751	0.195637	0.0977394	0.146286	ENSG00000143476	1
DTNBP1	2.5275	2.57961	2.64894	2.63654	0.052109	0.121437	0.109034	ENSG00000047579	6
DTWD1	3.14319	2.98345	3.03112	3.00724	-0.159741	-0.112069	-0.135951	ENSG00000104047	15
DTX3L	4.27523	4.24531	4.24823	4.30527	-0.0299184	-0.0270054	0.0300356	ENSG00000163840	3
DTYMK	3.93123	4.3092	4.0087	3.99952	0.37797	0.0774621	0.0682849	ENSG00000168393	2
DUS2	1.41156	1.43991	1.47626	1.4266	0.0283532	0.0647037	0.0150413	ENSG00000167264	16
DUSP10	1.57254	1.60024	1.59783	1.67429	0.0276958	0.0252837	0.101746	ENSG00000143507	1
DUSP11	2.48471	2.41131	2.36432	2.35831	-0.0734037	-0.120393	-0.126406	ENSG00000144048	2
DUSP12	1.91334	1.83937	1.88008	1.85471	-0.0739714	-0.033258	-0.0586361	ENSG00000081721	1
DUSP14	1.51233	1.5776	1.69499	1.56344	0.0652669	0.182657	0.051112	ENSG00000276023	17
DUSP22	3.10125	2.75494	3.03595	2.79428	-0.346307	-0.0652942	-0.306971	ENSG00000112679	6
DUSP23	4.368	3.93644	4.21503	4.20805	-0.431567	-0.15297	-0.159958	ENSG00000158716	1
DUSP3	2.87737	2.98293	2.97109	3.05034	0.105559	0.0937174	0.172966	ENSG00000108861	17
DUT	2.34155	2.48224	2.34702	2.37015	0.140684	0.0054617	0.0285941	ENSG00000128951	15
DYM	1.90923	1.9342	1.94311	1.97469	0.0249758	0.0338769	0.0654622	ENSG00000141627	18
DYNC1H1	4.11866	4.04254	4.2163	4.20239	-0.0761182	0.0976383	0.0837329	ENSG00000197102	14
DYNC1I2	6.03427	6.01689	6.09227	6.10516	-0.0173874	0.058002	0.0708902	ENSG00000077380	2
DYNC1LI1	2.2557	2.34196	2.33255	2.37345	0.0862593	0.0768497	0.117754	ENSG00000144635	3
DYNC1LI2	4.05019	3.97413	4.2009	3.96724	-0.0760582	0.150716	-0.0829441	ENSG00000135720	16
DYNC2LI1	3.12971	3.2503	3.16966	3.10673	0.120588	0.0399518	-0.0229818	ENSG00000138036	2
DYNLL1	7.38679	7.0798	7.26197	7.23431	-0.30699	-0.124825	-0.152487	ENSG00000088986	12
DYNLL2	2.14951	2.14022	2.267	2.12134	-0.00929057	0.117489	-0.0281673	ENSG00000264364	17
DYNLRB1	7.04565	6.92628	6.88388	6.91834	-0.119377	-0.161772	-0.127316	ENSG00000125971	20
DYNLT1	6.94619	6.83126	6.96872	6.87302	-0.114933	0.0225299	-0.0731716	ENSG00000146425	6
DYNLT3	2.62267	2.76291	2.74592	2.70401	0.140238	0.123245	0.081332	ENSG00000165169	X
DYRK1A	2.16577	2.21886	2.16875	2.19588	0.0530955	0.00298124	0.0301097	ENSG00000157540	21
DYRK2	1.79107	1.75014	1.78974	1.7659	-0.0409321	-0.00132718	-0.0251733	ENSG00000127334	12
DYRK4	2.94925	3.0174	2.91358	2.90213	0.0681545	-0.0356646	-0.0471144	ENSG00000010219	12
E2F4	1.39365	1.44872	1.26432	1.27774	0.0550732	-0.129331	-0.115913	ENSG00000205250	16
E2F6	1.37572	1.40385	1.39938	1.42087	0.0281301	0.0236666	0.045156	ENSG00000169016	2
EAF1	3.16152	3.1148	3.33875	3.0528	-0.046721	0.177234	-0.108721	ENSG00000144597	3
EAPP	3.22363	3.31358	3.16434	3.27146	0.0899501	-0.0592845	0.0478304	ENSG00000129518	14
EBAG9	1.76745	1.69481	1.65258	1.73965	-0.0726417	-0.114871	-0.0278089	ENSG00000147654	8
EBLN3P	1.61979	1.54653	1.53597	1.6535	-0.0732652	-0.0838209	0.0337107	ENSG00000281649	9
EBNA1BP2	3.23772	3.40301	3.14147	3.26101	0.165292	-0.0962452	0.0232954	ENSG00000117395	1
EBP	6.25738	5.9907	6.29529	5.90533	-0.266679	0.0379054	-0.352047	ENSG00000147155	X
ECD	2.7907	2.91905	2.69995	2.90802	0.128354	-0.0907496	0.117318	ENSG00000122882	10
ECE1	1.77211	1.79938	1.83933	1.9005	0.0272652	0.067223	0.128391	ENSG00000117298	1
ECH1	7.8479	7.48096	7.83037	7.57704	-0.366934	-0.017524	-0.270858	ENSG00000104823	19
ECHDC1	4.46076	4.59934	4.7244	4.54643	0.138579	0.263632	0.0856692	ENSG00000093144	6
ECHDC2	2.15828	1.91555	2.06324	2.14886	-0.24273	-0.0950466	-0.00942109	ENSG00000121310	1
ECHS1	5.37378	5.36055	5.38765	5.42154	-0.0132328	0.013874	0.0477581	ENSG00000127884	10
ECI1	1.99563	2.05068	2.07493	1.87296	0.0550578	0.0793012	-0.122665	ENSG00000167969	16
ECI2	4.22936	4.3972	4.30252	4.29058	0.16784	0.0731563	0.061213	ENSG00000198721	6
ECPAS	3.12795	3.08232	2.97127	3.04644	-0.0456306	-0.156689	-0.0815191	ENSG00000136813	9
ECT2	2.44816	2.40548	2.49843	2.52549	-0.0426804	0.0502667	0.0773307	ENSG00000114346	3
EDA2R	1.50087	1.52649	1.44981	1.51089	0.0256245	-0.0510522	0.010023	ENSG00000131080	X
EDC3	2.96115	3.03169	2.91949	3.07088	0.0705361	-0.0416593	0.109727	ENSG00000179151	15
EDEM1	2.82768	2.75383	2.75943	2.72534	-0.0738476	-0.0682496	-0.102336	ENSG00000134109	3
EDEM3	1.50143	1.49596	1.56656	1.5756	-0.00547066	0.0651305	0.0741715	ENSG00000116406	1
EDF1	7.24611	7.16887	7.1933	7.23567	-0.0772415	-0.0528136	-0.0104455	ENSG00000107223	9
EDIL3	2.49855	2.3001	2.34799	2.39929	-0.198451	-0.150561	-0.0992563	ENSG00000164176	5
EDN1	3.6419	3.51314	3.62368	3.61871	-0.128758	-0.0182178	-0.0231971	ENSG00000078401	6
EEA1	2.51794	2.59974	2.52616	2.70279	0.0817946	0.00822306	0.184851	ENSG00000102189	12
EEF1A1	9.07753	9.28266	8.96143	9.26339	0.205128	-0.116101	0.18586	ENSG00000156508	6
EEF1AKMT1	3.56089	3.40197	3.39602	3.75504	-0.158919	-0.164866	0.19415	ENSG00000150456	13
EEF1AKMT2	2.21991	2.17819	2.26235	2.3314	-0.0417222	0.042445	0.111488	ENSG00000203791	10
EEF1AKMT3	2.22352	2.21391	2.37946	2.19435	-0.00961239	0.155934	-0.0291757	ENSG00000123427	12
EEF1AKMT4	2.58652	2.66466	2.5234	2.7381	0.0781373	-0.0631161	0.151584	ENSG00000284753	3
EEF1AKNMT	1.3211	1.31717	1.42067	1.46026	-0.00392391	0.0995771	0.139168	ENSG00000010165	1
EEF1B2	7.8131	7.88794	7.67365	7.74525	0.0748389	-0.139448	-0.0678519	ENSG00000114942	2
EEF1D	6.45867	6.60377	6.54603	6.73474	0.145108	0.0873684	0.276074	ENSG00000104529	8
EEF1E1	3.78151	3.81206	3.91302	4.06364	0.0305534	0.131513	0.282125	ENSG00000124802	6
EEF1G	9.96508	9.91728	10.1437	9.87995	-0.0477979	0.17867	-0.0851292	ENSG00000254772	11
EEF2	4.69827	4.66248	4.5675	4.67879	-0.0357891	-0.13077	-0.019477	ENSG00000167658	19
EFCAB11	1.35611	1.42043	1.4566	1.4376	0.0643233	0.100495	0.0814894	ENSG00000140025	14
EFCAB14	1.84238	1.66058	1.88627	1.78275	-0.181807	0.0438861	-0.0596339	ENSG00000159658	1
EFEMP2	1.43084	1.42542	1.53578	1.44588	-0.00541727	0.10494	0.0150391	ENSG00000172638	11
EFHC1	3.58346	3.64118	3.76981	3.51979	0.0577172	0.186341	-0.0636715	ENSG00000096093	6
EFNA1	3.29679	3.13252	3.38552	3.23742	-0.164275	0.0887223	-0.0593728	ENSG00000169242	1
EFNA4	1.41475	1.37493	1.40388	1.42534	-0.0398216	-0.0108696	0.0105885	ENSG00000243364	1
EFNA5	6.80717	6.63914	6.90377	6.56531	-0.168026	0.0965953	-0.241858	ENSG00000184349	5
EFR3A	2.11857	2.23062	2.04033	2.14896	0.112056	-0.0782325	0.0303923	ENSG00000132294	8
EFTUD2	4.34566	4.44034	4.38158	4.18682	0.0946837	0.0359263	-0.158833	ENSG00000108883	17
EGFL7	1.6257	1.61889	1.61669	1.6643	-0.00680973	-0.00901217	0.0386021	ENSG00000172889	9
EGFLAM	3.6205	3.51826	3.69546	3.44983	-0.102242	0.0749555	-0.170675	ENSG00000164318	5
EGFR	2.82816	2.87674	2.99236	2.9537	0.0485815	0.164204	0.125539	ENSG00000146648	7
EGLN1	1.55833	1.71113	1.54226	1.5724	0.152803	-0.0160657	0.0140783	ENSG00000135766	1
EGLN3	4.06616	3.94352	3.90276	4.10375	-0.12264	-0.163402	0.0375871	ENSG00000129521	14
EGR1	4.2139	4.11662	4.13757	3.99102	-0.0972817	-0.0763331	-0.222879	ENSG00000120738	5
EHD2	1.75208	1.81289	1.89818	1.76503	0.0608039	0.146098	0.0129487	ENSG00000024422	19
EHHADH	1.59547	1.72506	1.7384	1.64547	0.129592	0.142934	0.0499986	ENSG00000113790	3
EI24	3.80911	3.87762	3.71066	3.61169	0.0685113	-0.0984463	-0.197416	ENSG00000149547	11
EID1	4.52775	4.40801	4.58084	4.53993	-0.119737	0.0530898	0.0121778	ENSG00000255302	15
EIF1	7.61617	7.7883	7.48696	7.61736	0.17213	-0.129215	0.00118158	ENSG00000173812	17
EIF1AD	3.94116	3.81769	3.7975	3.90304	-0.123472	-0.143665	-0.0381192	ENSG00000175376	11
EIF1AX	3.70761	3.82499	4.07281	4.03967	0.117378	0.3652	0.332059	ENSG00000173674	X
EIF1AY	4.96682	5.20844	4.91745	4.90048	0.241613	-0.0493716	-0.06634	ENSG00000198692	Y
EIF1B	3.92742	3.80378	3.68142	3.9714	-0.12364	-0.245999	0.0439781	ENSG00000114784	3
EIF2A	3.64243	3.64551	3.51732	3.73254	0.00308275	-0.125115	0.0901074	ENSG00000144895	3
EIF2AK1	3.12457	3.16254	3.02575	3.17383	0.0379682	-0.098822	0.0492631	ENSG00000086232	7
EIF2AK2	3.4383	3.58698	3.61722	3.72203	0.148679	0.178923	0.283734	ENSG00000055332	2
EIF2AK4	2.53295	2.70048	2.54145	2.64141	0.167531	0.00849674	0.10846	ENSG00000128829	15
EIF2B1	2.13994	2.19279	2.10295	2.1978	0.0528532	-0.0369945	0.0578638	ENSG00000111361	12
EIF2B3	3.36783	3.10193	3.15308	3.12464	-0.2659	-0.214752	-0.243194	ENSG00000070785	1
EIF2B4	2.44587	2.37237	2.35616	2.40692	-0.0734976	-0.089708	-0.0389476	ENSG00000115211	2
EIF2B5	2.15185	2.27333	2.26272	2.30538	0.121477	0.110871	0.153529	ENSG00000145191	3
EIF2S1	4.03685	4.10345	4.07092	4.04445	0.0666029	0.0340712	0.0076028	ENSG00000134001	14
EIF2S2	5.11605	5.4135	4.94097	5.18006	0.297447	-0.175079	0.0640074	ENSG00000125977	20
EIF2S3	6.26143	6.35771	6.33815	6.24028	0.096278	0.0767138	-0.021155	ENSG00000130741	X
EIF3A	3.90647	3.83146	3.7788	4.01827	-0.0750123	-0.12767	0.111797	ENSG00000107581	10
EIF3B	3.46096	3.46748	3.55283	3.39947	0.00651653	0.0918671	-0.0614848	ENSG00000106263	7
EIF3D	6.3874	6.22741	6.36085	6.43366	-0.159984	-0.02655	0.0462625	ENSG00000100353	22
EIF3E	6.29977	6.45847	6.40598	6.30339	0.1587	0.106202	0.00361152	ENSG00000104408	8
EIF3F	4.06693	4.20186	4.09796	4.19982	0.134925	0.0310245	0.13289	ENSG00000175390	11
EIF3G	4.06027	4.19516	4.06055	4.21246	0.134889	0.000276813	0.152187	ENSG00000130811	19
EIF3H	6.54016	6.75246	6.47101	6.71274	0.212294	-0.0691577	0.172574	ENSG00000147677	8
EIF3I	6.71385	6.82809	6.66812	6.77143	0.114237	-0.0457323	0.0575732	ENSG00000084623	1
EIF3J	1.84575	2.03584	1.99059	1.92431	0.190083	0.144836	0.0785536	ENSG00000104131	15
EIF3J-DT	2.51127	2.46796	2.56705	2.47401	-0.0433086	0.0557774	-0.037259	ENSG00000179523	15
EIF3K	6.99071	6.78393	7.04194	6.89368	-0.206783	0.0512317	-0.0970256	ENSG00000178982	19
EIF3L	7.05618	7.12649	7.16552	6.96917	0.0703134	0.109343	-0.0870109	ENSG00000100129	22
EIF3M	3.19894	3.32228	3.27094	3.35314	0.123339	0.0720001	0.1542	ENSG00000149100	11
EIF4A2	6.41395	6.21461	6.30702	6.34658	-0.199342	-0.106926	-0.0673667	ENSG00000156976	3
EIF4A3	1.48992	1.48341	1.43886	1.52894	-0.00650161	-0.0510608	0.0390205	ENSG00000141543	17
EIF4B	5.2124	5.24739	5.0851	4.93342	0.0349864	-0.1273	-0.278983	ENSG00000063046	12
EIF4E	5.47428	5.67469	5.81267	5.49459	0.200409	0.338394	0.0203121	ENSG00000151247	4
EIF4E2	6.14096	6.06436	6.17843	5.98637	-0.0766039	0.0374627	-0.154597	ENSG00000135930	2
EIF4EBP1	3.04825	3.08739	3.12548	2.85358	0.0391407	0.0772315	-0.19466	ENSG00000187840	8
EIF4EBP2	5.23085	5.0736	5.07627	4.88652	-0.157244	-0.154574	-0.344327	ENSG00000148730	10
EIF4G1	2.51537	2.44102	2.49671	2.58624	-0.0743483	-0.018653	0.070873	ENSG00000114867	3
EIF4G2	5.81907	6.07191	5.98288	5.96068	0.252838	0.163808	0.141609	ENSG00000110321	11
EIF4G3	2.85138	2.77833	2.6394	2.77474	-0.0730545	-0.21198	-0.0766436	ENSG00000075151	1
EIF4H	3.10376	3.08683	3.04155	3.15327	-0.016931	-0.0622136	0.0495054	ENSG00000106682	7
EIF5	5.00968	5.13165	5.02723	5.39223	0.121968	0.0175477	0.382551	ENSG00000100664	14
EIF5A	5.56227	5.97585	5.83894	5.80083	0.413583	0.276674	0.238558	ENSG00000132507	17
EIF5A2	3.99335	3.86727	4.05897	3.95618	-0.126086	0.0656205	-0.0371763	ENSG00000163577	3
EIF5B	5.54502	5.59784	5.46616	5.65916	0.0528191	-0.0788561	0.114147	ENSG00000158417	2
EIF6	7.08528	6.90774	7.19375	6.97553	-0.177545	0.108468	-0.109751	ENSG00000242372	20
ELF2	2.79083	2.74682	2.78286	2.85377	-0.0440064	-0.00797227	0.0629388	ENSG00000109381	4
ELF3	3.49604	3.52363	3.4071	3.21786	0.0275938	-0.0889367	-0.278179	ENSG00000163435	1
ELK4	3.29382	3.3025	3.34585	3.2371	0.00868185	0.0520366	-0.0567132	ENSG00000158711	1
ELMO2	1.90495	1.89839	2.09128	2.00723	-0.00655701	0.18633	0.10228	ENSG00000062598	20
ELMOD2	3.61315	3.56446	3.62598	3.44336	-0.0486901	0.0128263	-0.169788	ENSG00000179387	4
ELOA	1.60709	1.56644	1.71345	1.71065	-0.0406528	0.106358	0.103563	ENSG00000011007	1
ELOB	8.62187	8.43458	8.66385	8.39525	-0.187285	0.0419806	-0.226619	ENSG00000103363	16
ELOC	5.39142	5.44744	5.29896	5.06478	0.0560179	-0.0924602	-0.326635	ENSG00000154582	8
ELOF1	3.61468	4.03348	3.76386	3.87112	0.4188	0.149173	0.256434	ENSG00000130165	19
ELOVL1	4.55858	4.58589	4.47986	4.6227	0.027305	-0.0787175	0.0641153	ENSG00000066322	1
ELOVL5	4.5495	4.98498	4.86661	4.80313	0.435487	0.317113	0.253635	ENSG00000012660	6
ELOVL6	3.42194	3.2305	3.55071	3.19646	-0.191438	0.128769	-0.225483	ENSG00000170522	4
ELP2	4.08103	4.17547	4.36299	4.17948	0.0944399	0.281964	0.098452	ENSG00000134759	18
ELP3	3.11889	3.26507	3.12319	3.09609	0.146179	0.00430342	-0.0228011	ENSG00000134014	8
ELP5	2.59987	2.37097	2.45954	2.44196	-0.228899	-0.140334	-0.157913	ENSG00000170291	17
ELP6	3.45804	3.38308	3.48964	3.3947	-0.0749593	0.0316052	-0.063336	ENSG00000163832	3
EMC1	3.99647	4.13253	4.05522	3.98618	0.136064	0.0587505	-0.0102828	ENSG00000127463	1
EMC10	3.74262	3.83905	3.62793	3.7177	0.0964267	-0.114693	-0.0249209	ENSG00000161671	19
EMC2	4.92326	4.6676	4.9505	4.90402	-0.255661	0.0272458	-0.0192365	ENSG00000104412	8
EMC3	5.54281	5.48131	5.61659	5.61009	-0.0615034	0.073777	0.0672799	ENSG00000125037	3
EMC4	1.43773	1.43016	1.35208	1.35406	-0.00757111	-0.0856557	-0.0836751	ENSG00000128463	15
EMC7	4.29802	4.18098	3.97185	4.11997	-0.117045	-0.326171	-0.178055	ENSG00000134153	15
EMD	1.88788	1.94417	1.88156	1.9531	0.0562837	-0.00632379	0.0652137	ENSG00000102119	X
EMG1	4.27402	4.11012	4.09555	4.0745	-0.163904	-0.178475	-0.199522	ENSG00000126749	12
EML4	2.31659	2.4619	2.3943	2.40651	0.145302	0.0777083	0.089914	ENSG00000143924	2
EMP2	3.30737	3.36659	3.26279	3.16938	0.0592194	-0.0445781	-0.137988	ENSG00000213853	16
EMP3	4.0021	4.07115	4.0309	4.09694	0.0690583	0.0288081	0.0948479	ENSG00000142227	19
ENAH	4.67176	4.73696	4.80408	4.75015	0.0651955	0.132315	0.0783822	ENSG00000154380	1
ENO1	9.7002	9.66079	9.81397	9.66803	-0.0394106	0.113768	-0.0321662	ENSG00000074800	1
ENO2	3.91476	3.95955	3.71911	3.98679	0.0447942	-0.195647	0.0720326	ENSG00000111674	12
ENOPH1	1.57701	1.60605	1.7638	1.52568	0.0290353	0.18679	-0.0513368	ENSG00000145293	4
ENOSF1	2.41025	2.57957	2.45571	2.40943	0.169313	0.0454537	-0.000819178	ENSG00000132199	18
ENPEP	3.64397	3.51463	3.74886	3.49951	-0.12934	0.104891	-0.144458	ENSG00000138792	4
ENPP1	2.84508	2.98086	3.04465	2.8638	0.135776	0.199565	0.018715	ENSG00000197594	6
ENSA	3.60115	3.65427	3.60887	3.45778	0.0531191	0.00771297	-0.143378	ENSG00000143420	1
ENTPD6	1.45191	1.3451	1.32452	1.51403	-0.106812	-0.127392	0.0621172	ENSG00000197586	20
ENY2	6.37863	6.28163	6.42836	6.23399	-0.0970016	0.0497284	-0.144635	ENSG00000120533	8
EOLA1	1.99648	1.95497	1.96419	1.93732	-0.0415169	-0.0322957	-0.0591668	ENSG00000197620	X
EP300	1.83644	1.9273	1.86431	1.96416	0.0908572	0.0278742	0.127721	ENSG00000100393	22
EPB41L2	1.98532	2.2308	2.13011	2.06177	0.245477	0.144791	0.0764459	ENSG00000079819	6
EPB41L4A	1.72886	1.72054	1.7666	1.60851	-0.00832017	0.0377425	-0.12035	ENSG00000129595	5
EPB41L4A-AS1	2.09279	2.17923	2.08893	2.21149	0.0864369	-0.003856	0.118695	ENSG00000224032	5
EPC1	1.78135	1.77211	1.66627	1.69429	-0.00923982	-0.115074	-0.0870512	ENSG00000120616	10
EPDR1	2.9527	3.05432	3.0157	3.06912	0.101621	0.0629937	0.116421	ENSG00000086289	7
EPHA5-AS1	1.58048	1.50754	1.46284	1.49413	-0.0729399	-0.117638	-0.0863512	ENSG00000250846	4
EPM2AIP1	2.65774	2.70459	2.71572	2.61901	0.0468471	0.0579845	-0.0387316	ENSG00000178567	3
EPRS1	4.89556	5.03795	4.95175	5.01637	0.142389	0.0561895	0.120809	ENSG00000136628	1
EPS15	2.0713	2.09433	2.15082	2.01307	0.0230338	0.0795201	-0.0582258	ENSG00000085832	1
EPS8	2.44906	2.43873	2.64278	2.50562	-0.010325	0.193721	0.0565618	ENSG00000151491	12
ERAL1	4.31236	4.44205	4.49623	4.61282	0.129691	0.183876	0.300464	ENSG00000132591	17
ERAP2	3.56131	3.53999	3.49568	3.65821	-0.0213183	-0.0656345	0.0968938	ENSG00000164308	5
ERBIN	1.85334	1.90957	1.80579	1.94631	0.0562292	-0.0475494	0.0929765	ENSG00000112851	5
ERC1	1.91221	2.07673	2.09457	2.16795	0.164519	0.182361	0.255748	ENSG00000082805	12
ERCC1	3.90878	3.85839	3.82712	3.68664	-0.0503861	-0.0816561	-0.222138	ENSG00000012061	19
ERCC3	3.04672	3.05651	2.95359	2.91346	0.00978592	-0.0931366	-0.133264	ENSG00000163161	2
ERCC4	1.60161	1.59386	1.47676	1.6069	-0.00775182	-0.124854	0.00528836	ENSG00000175595	16
ERG28	4.22106	4.25544	4.10906	4.04305	0.0343786	-0.112001	-0.178015	ENSG00000133935	14
ERGIC1	2.62754	2.77295	2.82134	2.79572	0.145404	0.193801	0.168181	ENSG00000113719	5
ERGIC2	3.48665	3.27251	3.39809	3.44275	-0.214134	-0.0885591	-0.0438928	ENSG00000087502	12
ERGIC3	8.07141	7.76037	8.11686	7.9333	-0.311033	0.0454549	-0.138111	ENSG00000125991	20
ERH	6.70529	6.70236	6.65489	6.54611	-0.00293065	-0.0503952	-0.15918	ENSG00000100632	14
ERI3	4.79023	4.65522	4.70224	4.79727	-0.135009	-0.0879886	0.00703659	ENSG00000117419	1
ERICH1	1.73617	1.91779	1.7219	1.77922	0.181615	-0.014275	0.0430425	ENSG00000104714	8
ERLEC1	3.14275	3.09698	2.94811	3.11139	-0.0457705	-0.194639	-0.0313588	ENSG00000068912	2
ERMAP	1.38333	1.50686	1.4072	1.33555	0.123532	0.0238668	-0.0477818	ENSG00000164010	1
ERMARD	2.01074	1.90071	2.05103	2.09833	-0.110025	0.0402944	0.0875898	ENSG00000130023	6
ERO1A	3.4167	3.47125	3.3528	3.13623	0.0545479	-0.0638977	-0.280468	ENSG00000197930	14
ERP29	7.02343	6.86558	6.97933	6.97402	-0.157851	-0.044093	-0.0494075	ENSG00000089248	12
ERP44	2.70826	2.81271	2.80362	2.60944	0.104443	0.0953621	-0.0988221	ENSG00000023318	9
ERRFI1	2.23465	2.22434	2.16609	2.28658	-0.0103075	-0.0685551	0.0519284	ENSG00000116285	1
ESCO1	1.9167	1.97332	1.9507	1.95354	0.0566155	0.0339998	0.0368377	ENSG00000141446	18
ESD	5.01314	4.9012	4.93734	4.9564	-0.111943	-0.0758009	-0.0567417	ENSG00000139684	13
ESF1	3.62473	3.63147	3.87087	3.75443	0.00673698	0.246138	0.129698	ENSG00000089048	20
ESYT1	3.2661	3.30143	3.14147	3.33248	0.0353372	-0.124621	0.0663882	ENSG00000139641	12
ESYT2	2.62537	2.64457	2.75115	2.6743	0.0192009	0.125782	0.0489349	ENSG00000117868	7
ETF1	3.36243	3.28717	3.42425	3.16705	-0.0752588	0.0618233	-0.195378	ENSG00000120705	5
ETFA	3.43941	3.4703	3.37028	3.3516	0.0308878	-0.0691336	-0.0878183	ENSG00000140374	15
ETFB	5.72768	5.22174	5.22956	5.30396	-0.505945	-0.498128	-0.42372	ENSG00000105379	19
ETFRF1	2.88807	2.72466	2.7917	2.81082	-0.16341	-0.0963664	-0.0772441	ENSG00000205707	12
ETHE1	1.81219	1.86876	1.80504	1.84957	0.0565638	-0.00715272	0.0373797	ENSG00000105755	19
ETNK1	6.19166	5.77831	6.31328	5.64774	-0.413344	0.121618	-0.543915	ENSG00000139163	12
ETV5	2.44538	2.50096	2.63714	2.58993	0.0555829	0.191765	0.144554	ENSG00000244405	3
ETV6	2.07045	2.19113	2.14073	2.22328	0.120686	0.0702872	0.152836	ENSG00000139083	12
EVA1A	1.40003	1.39472	1.46454	1.44546	-0.00530219	0.0645101	0.0454296	ENSG00000115363	2
EWSR1	1.33324	1.49361	1.3931	1.35324	0.160364	0.0598597	0.0199998	ENSG00000182944	22
EXOC1	1.29	1.21689	1.19508	1.38585	-0.0731083	-0.0949191	0.0958552	ENSG00000090989	4
EXOC2	1.56563	1.49196	1.5221	1.54194	-0.0736647	-0.0435301	-0.0236871	ENSG00000112685	6
EXOC3	1.52424	1.4514	1.43983	1.53001	-0.0728388	-0.0844076	0.00577055	ENSG00000180104	5
EXOC4	4.57319	4.43629	4.49026	4.32853	-0.136903	-0.0829319	-0.244654	ENSG00000131558	7
EXOC5	1.76842	1.92821	1.91239	1.84753	0.159789	0.143964	0.0791065	ENSG00000070367	14
EXOC6	1.81153	1.87159	1.91885	1.88386	0.0600628	0.107316	0.0723288	ENSG00000138190	10
EXOC6B	1.82455	1.81729	1.85756	1.89067	-0.00726304	0.033001	0.0661121	ENSG00000144036	2
EXOC7	1.49441	1.58639	1.51908	1.50886	0.0919755	0.0246637	0.0144444	ENSG00000182473	17
EXOSC1	4.91542	4.96647	4.98127	4.78041	0.0510508	0.0658464	-0.135006	ENSG00000171311	10
EXOSC10	4.27446	4.1504	4.46167	4.18257	-0.124053	0.187218	-0.091881	ENSG00000171824	1
EXOSC2	2.83848	2.91272	2.86289	2.93133	0.0742366	0.0244158	0.09285	ENSG00000130713	9
EXOSC4	2.57091	2.67382	2.43466	2.61515	0.102911	-0.136246	0.0442363	ENSG00000178896	8
EXOSC5	3.78565	3.78474	3.75068	3.56248	-0.000909691	-0.0349752	-0.223176	ENSG00000077348	19
EXOSC6	4.58494	4.46748	4.49131	4.60765	-0.117462	-0.0936348	0.0227048	ENSG00000223496	16
EXOSC7	4.20623	4.41473	4.27883	4.18589	0.208498	0.0726017	-0.0203397	ENSG00000075914	3
EXOSC8	3.19989	3.20897	3.11059	3.19542	0.00907699	-0.0893042	-0.00447217	ENSG00000120699	13
EXOSC9	1.50604	1.56305	1.45494	1.48619	0.0570108	-0.0510947	-0.0198483	ENSG00000123737	4
EXT1	1.64297	1.73391	1.6278	1.74372	0.0909395	-0.0151722	0.100748	ENSG00000182197	8
EXT2	1.76756	1.88904	1.79465	1.83933	0.121482	0.0270901	0.0717701	ENSG00000151348	11
EXTL2	3.01932	3.00349	3.02142	3.07469	-0.0158308	0.00210184	0.0553635	ENSG00000162694	1
EYA3	4.42733	4.2815	4.71458	4.15062	-0.14583	0.287256	-0.276708	ENSG00000158161	1
EZH1	1.54255	1.50146	1.68857	1.58816	-0.0410963	0.146013	0.0456102	ENSG00000108799	17
EZH2	1.50087	1.52649	1.44981	1.51089	0.0256245	-0.0510522	0.010023	ENSG00000106462	7
EZR	4.58611	4.35844	4.49812	4.58892	-0.227669	-0.0879861	0.00281101	ENSG00000092820	6
F11R	4.45449	4.42214	4.39356	4.4712	-0.0323483	-0.0609286	0.0167146	ENSG00000158769	1
F12	1.96789	1.85708	2.04639	2.00023	-0.110815	0.0784994	0.0323423	ENSG00000131187	5
F3	2.40689	2.53325	2.6342	2.74893	0.126358	0.227317	0.342042	ENSG00000117525	1
F8A1	1.39393	1.41981	1.34187	1.37467	0.0258714	-0.0520672	-0.0192639	ENSG00000277203	X
FAAP20	2.69928	2.71328	2.62131	2.57097	0.0140071	-0.0779664	-0.128306	ENSG00000162585	1
FAAP24	2.33357	2.16253	2.28666	2.14547	-0.171033	-0.0469034	-0.188094	ENSG00000131944	19
FABP5	4.35136	4.32142	4.40461	4.72974	-0.0299416	0.0532503	0.378379	ENSG00000164687	8
FADS1	2.477	2.37105	2.46373	2.40928	-0.105958	-0.0132736	-0.0677276	ENSG00000149485	11
FADS2	2.29717	2.4999	2.33616	2.3596	0.20273	0.0389894	0.0624298	ENSG00000134824	11
FAF1	3.81317	3.73748	3.92232	3.83185	-0.0756896	0.10915	0.0186883	ENSG00000185104	1
FAF2	3.35127	3.41515	3.49896	3.34768	0.0638824	0.14769	-0.00359601	ENSG00000113194	5
FAH	5.11978	5.20711	4.96438	5.00994	0.0873206	-0.155409	-0.109849	ENSG00000103876	15
FAHD1	2.97406	2.80064	3.14703	2.97961	-0.173424	0.172966	0.00554782	ENSG00000180185	16
FAHD2A	3.72821	3.7297	3.7125	3.68041	0.00149275	-0.0157063	-0.0477996	ENSG00000115042	2
FAHD2B	1.79118	1.6847	1.71693	1.76304	-0.10648	-0.0742564	-0.0281448	ENSG00000144199	2
FAIM	1.51467	1.54272	1.58001	1.55937	0.028052	0.0653383	0.0446971	ENSG00000158234	3
FAM104A	3.12882	3.05434	3.10907	3.07458	-0.0744773	-0.0197531	-0.054239	ENSG00000133193	17
FAM104B	3.6984	3.72781	3.79905	3.74904	0.0294153	0.10065	0.0506494	ENSG00000182518	X
FAM107B	3.68907	3.55752	3.82258	3.71373	-0.131541	0.133513	0.024667	ENSG00000065809	10
FAM110B	4.12932	3.68876	3.6141	3.61673	-0.440561	-0.515222	-0.512584	ENSG00000169122	8
FAM114A1	4.86479	5.02763	5.00988	4.9273	0.162834	0.14509	0.0625113	ENSG00000197712	4
FAM114A2	1.74523	1.73812	1.7775	1.78334	-0.00710331	0.0322715	0.0381098	ENSG00000055147	5
FAM117B	2.94952	2.87308	3.09228	2.72246	-0.0764401	0.142758	-0.227065	ENSG00000138439	2
FAM118B	3.27544	3.08165	3.23007	3.36033	-0.193785	-0.0453634	0.0848918	ENSG00000197798	11
FAM120A	2.6636	2.5879	2.79266	2.68052	-0.0756953	0.12906	0.016927	ENSG00000048828	9
FAM120AOS	2.00503	2.34485	2.10905	2.20543	0.33982	0.104028	0.200399	ENSG00000188938	9
FAM133B	1.76933	1.76112	1.7278	1.74446	-0.00820931	-0.0415227	-0.0248636	ENSG00000234545	7
FAM133CP	3.34966	3.18956	3.16957	3.47146	-0.160096	-0.180088	0.121797	ENSG00000183055	10
FAM136A	4.19871	4.19149	4.19746	4.04335	-0.00721695	-0.00125005	-0.155363	ENSG00000035141	2
FAM13A	1.3696	1.33031	1.31754	1.40922	-0.0392942	-0.0520653	0.039618	ENSG00000138640	4
FAM162A	4.54765	4.66761	4.38878	4.44485	0.119961	-0.158868	-0.102794	ENSG00000114023	3
FAM168B	2.40101	2.19511	2.3923	2.24259	-0.205896	-0.0087062	-0.158415	ENSG00000152102	2
FAM171A1	2.39386	2.35095	2.41105	2.32892	-0.0429054	0.0171887	-0.064942	ENSG00000148468	10
FAM174C	1.8977	1.92509	2.04509	1.99907	0.0273907	0.147392	0.101371	ENSG00000228300	19
FAM199X	1.60735	1.6003	1.71851	1.52087	-0.00704785	0.111162	-0.086473	ENSG00000123575	X
FAM200B	3.60302	3.45124	3.3963	3.48372	-0.15178	-0.206716	-0.119301	ENSG00000237765	4
FAM204A	5.08929	5.06418	4.87112	4.82841	-0.025109	-0.218166	-0.260879	ENSG00000165669	10
FAM210A	2.52669	2.42053	2.51416	2.48662	-0.106167	-0.0125309	-0.040069	ENSG00000177150	18
FAM217B	1.85726	1.88039	1.81669	1.83183	0.023131	-0.0405708	-0.0254286	ENSG00000196227	20
FAM227A	1.3696	1.33031	1.31754	1.40922	-0.0392942	-0.0520653	0.039618	ENSG00000184949	22
FAM228B	1.72339	1.74872	1.71533	1.76138	0.0253229	-0.00806807	0.0379809	ENSG00000219626	2
FAM229B	4.49343	4.37512	4.49755	4.35222	-0.118303	0.00412757	-0.141208	ENSG00000203778	6
FAM234A	2.40283	2.3603	2.23251	2.39152	-0.0425267	-0.17032	-0.011307	ENSG00000167930	16
FAM245A	1.57302	1.32472	1.46911	1.35285	-0.248301	-0.103908	-0.220169	ENSG00000228055	10
FAM32A	5.9055	5.73728	5.95038	5.841	-0.168215	0.0448837	-0.0644967	ENSG00000105058	19
FAM3A	1.54431	1.60406	1.52821	1.64557	0.0597526	-0.0161023	0.101257	ENSG00000071889	X
FAM3C	1.57361	1.53377	1.63909	1.70345	-0.0398324	0.0654869	0.129845	ENSG00000196937	7
FAM50A	3.43255	3.35804	3.40312	3.26551	-0.0745037	-0.029427	-0.167036	ENSG00000071859	X
FAM76A	2.89402	2.76088	2.79744	2.7896	-0.133142	-0.0965855	-0.104422	ENSG00000009780	1
FAM91A1	2.64823	2.54562	2.47022	2.43173	-0.102605	-0.178011	-0.2165	ENSG00000176853	8
FAM98A	2.22148	2.21021	2.12035	2.1588	-0.0112728	-0.101127	-0.0626819	ENSG00000119812	2
FANCD2	3.50399	3.72135	3.65348	3.6699	0.217354	0.149482	0.165904	ENSG00000144554	3
FANCL	3.67316	3.67834	3.86128	3.77361	0.00518785	0.188123	0.100452	ENSG00000115392	2
FAR1	1.43579	1.3607	1.46557	1.44642	-0.0750916	0.0297801	0.0106238	ENSG00000197601	11
FARP1	1.9167	1.97332	1.9507	1.95354	0.0566155	0.0339998	0.0368377	ENSG00000152767	13
FARS2	2.57991	2.81037	2.73736	2.66789	0.230464	0.157445	0.0879755	ENSG00000145982	6
FARSA	2.44677	2.40377	2.4647	2.41025	-0.0429937	0.0179338	-0.0365149	ENSG00000179115	19
FARSB	5.34986	5.20954	5.4102	5.03898	-0.140318	0.060343	-0.310883	ENSG00000116120	2
FAS	2.02698	1.92088	1.96267	1.9358	-0.1061	-0.0643105	-0.0911765	ENSG00000026103	10
FASN	1.90923	1.9342	1.94311	1.97469	0.0249758	0.0338769	0.0654622	ENSG00000169710	17
FASTK	2.30282	2.35265	2.2352	2.32717	0.0498255	-0.0676202	0.0243452	ENSG00000164896	7
FASTKD1	2.43814	2.22209	2.56621	2.45788	-0.216059	0.128067	0.019733	ENSG00000138399	2
FASTKD2	3.87071	3.87026	3.89533	3.84079	-0.000446015	0.0246176	-0.0299236	ENSG00000118246	2
FASTKD3	1.32894	1.42494	1.38798	1.40959	0.0960031	0.0590358	0.080648	ENSG00000124279	5
FASTKD5	2.43759	2.45772	2.5619	2.37355	0.0201284	0.124308	-0.0640444	ENSG00000215251	20
FAU	7.14611	7.36609	7.18135	7.21402	0.219972	0.0352348	0.0679082	ENSG00000149806	11
FBL	2.315	2.17373	2.33115	2.30782	-0.141276	0.0161459	-0.00718646	ENSG00000105202	19
FBXL15	4.56476	4.51027	4.24127	4.58516	-0.0544899	-0.323487	0.0204004	ENSG00000107872	10
FBXL2	2.60478	2.62217	2.54933	2.67449	0.01739	-0.0554548	0.0697064	ENSG00000153558	3
FBXL20	2.44587	2.37237	2.35616	2.40692	-0.0734976	-0.089708	-0.0389476	ENSG00000108306	17
FBXL4	1.59886	1.52444	1.59569	1.54435	-0.0744152	-0.00316736	-0.0545035	ENSG00000112234	6
FBXL5	3.35247	3.1049	3.35896	3.1027	-0.247578	0.00648084	-0.249775	ENSG00000118564	4
FBXO17	4.05364	4.00216	4.25657	4.0393	-0.0514819	0.202927	-0.0143443	ENSG00000269190	19
FBXO22	2.48377	2.58862	2.46438	2.35739	0.104855	-0.0193873	-0.126373	ENSG00000167196	15
FBXO25	1.51064	1.50629	1.61256	1.70578	-0.0043494	0.101917	0.195144	ENSG00000147364	8
FBXO3	1.68927	1.71526	1.76108	1.63619	0.0259845	0.0718081	-0.0530804	ENSG00000110429	11
FBXO44	2.77352	2.75956	2.65024	2.90959	-0.0139528	-0.123277	0.136074	ENSG00000132879	1
FBXO7	2.31659	2.4619	2.3943	2.40651	0.145302	0.0777083	0.089914	ENSG00000100225	22
FBXW2	2.62079	2.66522	2.57225	2.52325	0.0444347	-0.0485397	-0.0975417	ENSG00000119402	9
FBXW5	3.90832	3.83424	3.62612	3.91239	-0.07408	-0.282196	0.0040698	ENSG00000159069	9
FBXW7	2.30287	2.13564	2.09958	2.2624	-0.167237	-0.203292	-0.0404729	ENSG00000109670	4
FDFT1	2.25114	2.30983	2.32473	2.55641	0.058685	0.0735858	0.305263	ENSG00000079459	8
FDPS	4.22086	4.12294	4.19682	4.08719	-0.0979165	-0.0240334	-0.133669	ENSG00000160752	1
FDX2	1.8156	1.7743	1.85384	1.75956	-0.0412927	0.0382464	-0.0560338	ENSG00000267673	19
FDXR	1.24747	1.27781	1.2645	1.41341	0.0303407	0.0170372	0.165943	ENSG00000161513	17
FECH	2.88859	2.90192	2.88807	2.81463	0.0133321	-0.000522214	-0.0739595	ENSG00000066926	18
FEM1A	3.98182	3.61658	3.94437	3.87426	-0.365247	-0.0374541	-0.107567	ENSG00000141965	19
FEM1C	1.69625	1.65599	1.6879	1.79094	-0.0402536	-0.00834915	0.0946899	ENSG00000145780	5
FEN1	1.85369	1.77873	1.85885	1.73228	-0.0749529	0.00516448	-0.12141	ENSG00000168496	11
FER	2.28585	2.52549	2.43781	2.3545	0.239635	0.151955	0.06865	ENSG00000151422	5
FGB	1.65877	1.65183	1.69029	1.66802	-0.00693969	0.0315233	0.00925538	ENSG00000171564	4
FGD5-AS1	2.98639	2.91244	2.92819	2.85348	-0.0739572	-0.0582067	-0.132908	ENSG00000225733	3
FGFR1OP2	2.92448	2.85123	2.71426	2.89857	-0.0732458	-0.210219	-0.0259091	ENSG00000111790	12
FGFRL1	1.31281	1.30775	1.29474	1.41541	-0.00505942	-0.0180693	0.1026	ENSG00000127418	4
FGGY	2.11137	1.97058	2.08681	2.04859	-0.140788	-0.0245579	-0.0627769	ENSG00000172456	1
FH	3.65081	3.87908	3.7765	3.71103	0.228271	0.125688	0.0602196	ENSG00000091483	1
FHL2	4.38108	4.49746	4.41447	4.40861	0.116388	0.0333924	0.0275379	ENSG00000115641	2
FIBP	5.5482	5.39778	5.42723	5.45801	-0.15042	-0.12097	-0.0901888	ENSG00000172500	11
FIG4	1.31281	1.30775	1.29474	1.41541	-0.00505942	-0.0180693	0.1026	ENSG00000112367	6
FIGN	2.58834	2.54496	2.47022	2.49019	-0.0433765	-0.118115	-0.0981526	ENSG00000182263	2
FILIP1L	2.71497	2.70207	2.73713	2.80934	-0.012897	0.0221564	0.0943758	ENSG00000168386	3
FIS1	6.2383	6.26502	5.97727	6.28635	0.0267199	-0.261024	0.0480534	ENSG00000214253	7
FKBP10	2.37937	2.42916	2.35231	2.40312	0.0497958	-0.0270535	0.0237506	ENSG00000141756	17
FKBP14	2.05903	2.27232	2.1246	2.27188	0.213289	0.0655706	0.212844	ENSG00000106080	7
FKBP15	3.10486	2.804	2.79723	2.89025	-0.300866	-0.30763	-0.21461	ENSG00000119321	9
FKBP1A	5.62332	5.89234	5.49705	5.64719	0.269025	-0.126263	0.0238724	ENSG00000088832	20
FKBP4	2.4517	2.53486	2.6088	2.45042	0.0831619	0.157094	-0.00128054	ENSG00000004478	12
FKBP7	3.13678	3.03529	2.98833	2.97427	-0.101483	-0.148442	-0.162508	ENSG00000079150	2
FKBP9	6.62691	6.44928	6.65146	6.5036	-0.17763	0.0245437	-0.123317	ENSG00000122642	7
FLAD1	3.15429	3.37962	3.1541	3.23764	0.225331	-0.000183865	0.0833515	ENSG00000160688	1
FLCN	5.5488	5.57687	5.79153	5.75303	0.0280713	0.242725	0.204233	ENSG00000154803	17
FLII	4.84284	4.88403	4.86595	5.2272	0.0411963	0.0231082	0.384365	ENSG00000177731	17
FLJ12825	1.53828	1.49837	1.45385	1.51493	-0.0399102	-0.0844306	-0.023347	ENSG00000248265	12
FLNA	3.11249	3.39302	3.06763	3.29922	0.280528	-0.0448612	0.186723	ENSG00000196924	X
FLNB	2.0797	2.07174	2.19284	2.17247	-0.00796437	0.113141	0.092773	ENSG00000136068	3
FLOT1	4.01401	3.77864	4.13671	4.06055	-0.235367	0.122703	0.0465391	ENSG00000137312	6
FLOT2	2.94139	3.23241	3.27955	3.24085	0.291021	0.338161	0.299467	ENSG00000132589	17
FLRT3	1.77472	1.66732	1.70654	1.5888	-0.107392	-0.0681772	-0.18592	ENSG00000125848	20
FLYWCH2	1.77366	1.79703	1.73213	1.71863	0.0233655	-0.0415374	-0.0550329	ENSG00000162076	16
FMC1	3.35238	3.3051	3.34869	3.18604	-0.0472777	-0.00369506	-0.166343	ENSG00000164898	7
FMNL3	2.72764	2.83398	2.78228	2.82772	0.10634	0.0546465	0.100086	ENSG00000161791	12
FMR1	1.6678	1.72564	1.69959	1.61527	0.0578388	0.0317889	-0.0525323	ENSG00000102081	X
FN1	7.02408	7.21162	7.3752	7.3026	0.187535	0.351114	0.278518	ENSG00000115414	2
FNBP1L	2.6605	2.55566	2.61933	2.58914	-0.104839	-0.0411689	-0.0713588	ENSG00000137942	1
FNDC3A	2.60267	2.61846	2.43581	2.64194	0.0157871	-0.166863	0.03927	ENSG00000102531	13
FNDC3B	2.8263	3.02936	2.70317	2.78295	0.203056	-0.123129	-0.0433502	ENSG00000075420	3
FNIP1	4.64581	4.75581	5.1451	4.54128	0.110002	0.499285	-0.104534	ENSG00000217128	5
FNTA	2.22527	2.1193	2.16375	2.2189	-0.105971	-0.0615234	-0.00636931	ENSG00000168522	8
FOCAD	1.73256	1.5313	1.47771	1.55117	-0.201253	-0.254851	-0.18139	ENSG00000188352	9
FOLR1	6.42136	5.98942	6.6398	6.10824	-0.43194	0.218439	-0.31312	ENSG00000110195	11
FOSL2	5.38642	4.99398	5.45092	5.33276	-0.392442	0.064495	-0.0536669	ENSG00000075426	2
FOXJ3	1.53105	1.5244	1.52116	1.541	-0.00664511	-0.00988469	0.00994938	ENSG00000198815	1
FOXK2	3.04798	3.18249	3.31667	3.17097	0.134513	0.26869	0.122993	ENSG00000141568	17
FOXM1	1.3868	1.47926	1.41064	1.3709	0.0924647	0.0238475	-0.0159019	ENSG00000111206	12
FOXO3	3.60971	3.53446	3.68055	3.54192	-0.0752481	0.0708425	-0.0677931	ENSG00000118689	6
FOXP1	3.88578	3.81178	3.7722	3.68968	-0.0739918	-0.11358	-0.196096	ENSG00000114861	3
FOXRED2	1.4703	1.42998	1.42574	1.3857	-0.040327	-0.0445587	-0.0846018	ENSG00000100350	22
FPGT	2.74542	2.52471	2.51139	2.50135	-0.22071	-0.234028	-0.244071	ENSG00000254685	1
FRA10AC1	2.37937	2.42916	2.35231	2.40312	0.0497958	-0.0270535	0.0237506	ENSG00000148690	10
FRG1	2.2629	2.12573	2.17036	2.19751	-0.137169	-0.0925413	-0.0653964	ENSG00000109536	4
FRG1BP	1.91188	2.03823	1.97662	2.1546	0.126348	0.0647373	0.242721	ENSG00000149531	20
FRG1CP	1.59731	1.78496	1.61745	1.70565	0.18765	0.0201402	0.108346	ENSG00000282826	20
FRG1HP	1.46265	1.45729	1.48702	1.56522	-0.00536479	0.0243723	0.102565	ENSG00000276291	9
FRMD4A	2.22686	2.24739	2.23634	2.16574	0.0205326	0.00948036	-0.0611236	ENSG00000151474	10
FRMD8	2.43098	2.29327	2.21791	2.57086	-0.137708	-0.213065	0.139887	ENSG00000126391	11
FRRS1	2.03014	2.19164	2.2924	2.10823	0.161507	0.262264	0.0780887	ENSG00000156869	1
FRYL	2.52006	2.71709	2.60531	2.51802	0.197035	0.0852518	-0.00204148	ENSG00000075539	4
FSTL1	4.06205	3.87073	3.79358	3.88768	-0.191322	-0.268474	-0.174371	ENSG00000163430	3
FTH1	4.92347	5.46253	4.68954	5.15053	0.539066	-0.233923	0.227059	ENSG00000167996	11
FTL	12.2828	12.5089	12.453	12.3638	0.226139	0.17023	0.0809971	ENSG00000087086	19
FTO	4.613	4.5784	4.62583	4.50779	-0.0345997	0.0128264	-0.105211	ENSG00000140718	16
FTSJ3	4.3251	4.13966	4.15637	4.10356	-0.185441	-0.168733	-0.221539	ENSG00000108592	17
FUBP1	5.13318	5.18931	5.04995	5.02311	0.0561365	-0.0832234	-0.110068	ENSG00000162613	1
FUBP3	1.4703	1.42998	1.42574	1.3857	-0.040327	-0.0445587	-0.0846018	ENSG00000107164	9
FUCA1	2.26003	2.25057	2.26429	2.39723	-0.00945594	0.00426089	0.137204	ENSG00000179163	1
FUCA2	2.62744	2.58417	2.57216	2.77207	-0.0432746	-0.055283	0.144625	ENSG00000001036	6
FUNDC1	2.38583	2.28096	2.29518	2.34741	-0.104871	-0.0906461	-0.0384167	ENSG00000069509	X
FUNDC2	5.60177	5.49683	5.58355	5.45636	-0.104933	-0.0182132	-0.145403	ENSG00000165775	X
FUS	3.11647	3.18655	3.18671	3.2486	0.0700792	0.0702407	0.132136	ENSG00000089280	16
FXN	1.9794	2.12152	1.89873	1.92268	0.142116	-0.0806685	-0.0567232	ENSG00000165060	9
FXR1	4.71155	5.13148	4.65232	5.16686	0.419929	-0.0592381	0.455302	ENSG00000114416	3
FXYD2	6.07086	5.61593	5.89658	5.66558	-0.454926	-0.17428	-0.405281	ENSG00000137731	11
FXYD5	3.86892	3.94713	4.14758	3.93879	0.0782051	0.278658	0.0698676	ENSG00000089327	19
FYCO1	1.65291	1.50805	1.6561	1.5317	-0.144855	0.00319727	-0.121204	ENSG00000163820	3
FYTTD1	4.04903	4.13819	4.17014	3.96774	0.0891517	0.121102	-0.0812984	ENSG00000122068	3
FZD5	3.2272	3.01077	3.01627	3.18945	-0.216433	-0.210936	-0.0377525	ENSG00000163251	2
FZD6	2.41222	2.36961	2.45765	2.62419	-0.0426124	0.0454278	0.211962	ENSG00000164930	8
G3BP1	3.59088	3.74936	3.68271	3.67511	0.158482	0.0918352	0.0842324	ENSG00000145907	5
G3BP2	4.13026	3.86558	3.93781	3.93256	-0.26468	-0.192453	-0.197701	ENSG00000138757	4
G6PC3	3.19452	3.34922	3.33284	3.40313	0.1547	0.138319	0.208613	ENSG00000141349	17
G6PD	3.12325	3.188	3.0975	3.07143	0.0647538	-0.0257449	-0.0518186	ENSG00000160211	X
GABARAP	7.85879	7.73224	7.88586	7.79008	-0.126551	0.02707	-0.0687167	ENSG00000170296	17
GABARAPL1	2.47584	2.58753	2.55973	2.53113	0.111692	0.0838904	0.0552924	ENSG00000139112	12
GABARAPL2	5.32958	5.49178	5.09117	5.42038	0.162196	-0.238408	0.0907975	ENSG00000034713	16
GABPB1-AS1	1.79769	1.78936	1.79643	1.74213	-0.0083344	-0.00126458	-0.0555596	ENSG00000244879	15
GABPB2	2.47928	2.43524	2.60754	2.3508	-0.0440408	0.128255	-0.128489	ENSG00000143458	1
GADD45GIP1	4.31975	4.24323	4.42916	4.48166	-0.0765267	0.109404	0.161903	ENSG00000179271	19
GAL3ST1	4.62103	4.39294	4.47951	4.7537	-0.228089	-0.141522	0.132664	ENSG00000128242	22
GALE	2.50226	2.52391	2.69635	2.55811	0.0216462	0.194086	0.0558503	ENSG00000117308	1
GALK2	1.52532	1.34982	1.41434	1.37389	-0.175508	-0.110985	-0.151434	ENSG00000156958	15
GALNT1	1.96505	1.8236	1.9386	1.8423	-0.141448	-0.0264496	-0.122748	ENSG00000141429	18
GALNT10	1.31597	1.379	1.29124	1.50754	0.0630319	-0.0247258	0.191572	ENSG00000164574	5
GALNT11	1.5691	1.59511	1.59994	1.5173	0.0260137	0.030844	-0.0517993	ENSG00000178234	7
GALNT14	3.81686	3.7919	3.98664	3.58931	-0.0249681	0.169781	-0.227556	ENSG00000158089	2
GALNT2	2.59507	2.5809	2.39715	2.55213	-0.014172	-0.197921	-0.0429377	ENSG00000143641	1
GALT	3.45454	3.10857	3.15465	3.21349	-0.345971	-0.299893	-0.241047	ENSG00000213930	9
GAMT	3.46092	3.36125	3.27549	3.24239	-0.0996723	-0.185435	-0.218528	ENSG00000130005	19
GANAB	2.03861	1.92819	2.12228	1.94649	-0.110423	0.0836763	-0.0921206	ENSG00000089597	11
GANC	1.92872	1.85462	1.84796	2.06803	-0.0740983	-0.0807596	0.139314	ENSG00000214013	15
GAPDH	11.3064	11.5348	11.3046	11.5426	0.228429	-0.00181282	0.236204	ENSG00000111640	12
GAPVD1	2.12074	2.14337	2.16213	2.12263	0.0226353	0.041388	0.00189065	ENSG00000165219	9
GARS1	2.9266	3.00733	3.05582	3.29261	0.080735	0.129224	0.36601	ENSG00000106105	7
GART	3.11194	3.31333	3.14704	3.14528	0.201383	0.0350928	0.0333417	ENSG00000159131	21
GAS2L3	3.17923	3.21903	3.2201	3.28079	0.0398032	0.0408725	0.101562	ENSG00000139354	12
GAS5	7.60197	7.91919	7.67638	7.69364	0.317224	0.0744174	0.0916697	ENSG00000234741	1
GATAD1	1.91162	1.93866	1.98063	2.0937	0.0270372	0.0690101	0.182076	ENSG00000157259	7
GATAD2A	2.33062	2.41658	2.36988	2.52574	0.0859647	0.0392588	0.195127	ENSG00000167491	19
GATAD2B	3.13303	3.14137	3.15298	2.81559	0.00833711	0.0199469	-0.317445	ENSG00000143614	1
GATB	3.02007	2.94474	3.05767	3.10026	-0.0753337	0.0376033	0.0801922	ENSG00000059691	4
GATD1	6.12245	6.13578	6.0108	6.35498	0.0133259	-0.111653	0.232535	ENSG00000177225	11
GBA	1.98226	2.00542	2.02226	1.92505	0.0231596	0.0399957	-0.0572079	ENSG00000177628	1
GBA2	2.40784	2.39688	2.45761	2.4315	-0.0109612	0.0497718	0.0236626	ENSG00000070610	9
GBE1	3.09204	3.18569	3.02271	3.17049	0.0936455	-0.0693355	0.0784448	ENSG00000114480	3
GBF1	1.41475	1.37493	1.40388	1.42534	-0.0398216	-0.0108696	0.0105885	ENSG00000107862	10
GBP1	2.30136	2.51322	2.49109	2.37002	0.211859	0.18973	0.0686598	ENSG00000117228	1
GBP2	3.93502	3.68955	4.21516	3.99148	-0.245468	0.280144	0.056465	ENSG00000162645	1
GBP3	2.86167	2.90752	2.95867	2.92909	0.0458532	0.0970012	0.0674238	ENSG00000117226	1
GCA	2.66503	2.52216	2.83281	2.56377	-0.14287	0.167776	-0.101262	ENSG00000115271	2
GCC2	3.85769	4.05073	3.83559	4.09151	0.193035	-0.0221074	0.233813	ENSG00000135968	2
GCFC2	1.97808	2.00283	2.01267	2.07076	0.0247513	0.034588	0.0926795	ENSG00000005436	2
GCLM	2.46567	2.57434	2.51658	2.4019	0.10867	0.050913	-0.0637654	ENSG00000023909	1
GCN1	2.59645	2.46099	2.52342	2.40823	-0.135453	-0.0730242	-0.188215	ENSG00000089154	12
GCNT1	1.81153	1.87159	1.91885	1.88386	0.0600628	0.107316	0.0723288	ENSG00000187210	9
GCNT3	3.41326	3.42126	3.40041	3.54538	0.00799547	-0.0128495	0.132115	ENSG00000140297	15
GCSH	1.5369	1.53033	1.44432	1.63129	-0.0065698	-0.0925797	0.094395	ENSG00000140905	16
GDAP2	2.79515	2.72193	2.6512	2.74769	-0.0732168	-0.143946	-0.0474557	ENSG00000196505	1
GDE1	2.91273	2.89891	3.01087	3.07915	-0.0138137	0.0981484	0.166426	ENSG00000006007	16
GDI1	2.15601	2.11402	2.16458	2.12501	-0.0419975	0.00857052	-0.0310003	ENSG00000203879	X
GDI2	7.1159	7.2636	7.27836	7.30647	0.147699	0.162458	0.19057	ENSG00000057608	10
GDPGP1	4.40038	4.13848	4.36988	4.37883	-0.261906	-0.0305002	-0.021556	ENSG00000183208	15
GEMIN6	3.80025	3.77634	3.75449	3.90397	-0.0239084	-0.0457659	0.103715	ENSG00000152147	2
GEMIN7	3.62077	3.57235	3.50978	3.45241	-0.0484193	-0.110986	-0.168357	ENSG00000142252	19
GEMIN8	3.84159	3.61906	3.61159	3.59903	-0.22253	-0.229992	-0.242556	ENSG00000046647	X
GEN1	1.73648	1.88814	1.72224	1.80856	0.151654	-0.0142457	0.0720716	ENSG00000178295	2
GET1	4.77732	4.81621	4.65047	4.87063	0.0388949	-0.126848	0.0933113	ENSG00000182093	21
GET3	2.33024	2.35231	2.44945	2.35915	0.0220774	0.119215	0.0289163	ENSG00000198356	19
GFPT1	2.92682	3.12124	3.12609	3.10838	0.19442	0.199266	0.181553	ENSG00000198380	2
GGA2	3.24412	3.16933	3.11857	3.40053	-0.0747863	-0.125548	0.156407	ENSG00000103365	16
GGCT	4.86502	5.09393	5.30519	5.14758	0.228912	0.440169	0.282565	ENSG00000006625	7
GGCX	3.40775	3.41457	3.46648	3.32126	0.00681938	0.0587302	-0.0864884	ENSG00000115486	2
GGH	1.63127	1.78823	1.69264	1.73898	0.156951	0.0613624	0.107703	ENSG00000137563	8
GGNBP2	3.18156	3.47176	3.07527	3.18406	0.290193	-0.106295	0.00249059	ENSG00000278311	17
GGPS1	5.20311	4.958	5.00154	4.91192	-0.245113	-0.201577	-0.291194	ENSG00000152904	1
GGT1	1.93984	1.86805	1.75425	1.90815	-0.0717826	-0.185592	-0.0316911	ENSG00000100031	22
GHITM	6.70074	6.72373	6.88599	6.62209	0.0229941	0.185252	-0.0786489	ENSG00000165678	10
GID8	2.21338	2.04089	2.15825	2.11856	-0.172486	-0.0551306	-0.0948174	ENSG00000101193	20
GIGYF2	3.30485	3.3687	3.35294	3.35164	0.0638564	0.0480933	0.0467969	ENSG00000204120	2
GIHCG	3.518	3.49693	3.38033	3.63689	-0.0210695	-0.137673	0.118887	ENSG00000257698	12
GINM1	2.51861	2.66368	2.63736	2.68711	0.14507	0.11875	0.1685	ENSG00000055211	6
GINS2	2.32201	2.40524	2.40397	2.32208	0.0832274	0.081967	7.32141e-05	ENSG00000131153	16
GIPC1	1.75822	1.8155	1.79071	1.73655	0.0572714	0.032485	-0.0216724	ENSG00000123159	19
GLA	4.13036	3.90217	4.234	4.10675	-0.228193	0.103635	-0.0236119	ENSG00000102393	X
GLB1	4.86027	4.84282	5.04962	5.04693	-0.017446	0.189349	0.186666	ENSG00000170266	3
GLCE	1.29	1.21689	1.19508	1.38585	-0.0731083	-0.0949191	0.0958552	ENSG00000138604	15
GLE1	2.89734	3.07946	2.88569	2.96412	0.182121	-0.0116508	0.0667759	ENSG00000119392	9
GLG1	5.12159	5.16763	5.42067	5.11243	0.0460364	0.299081	-0.00915658	ENSG00000090863	16
GLIDR	1.91352	2.03775	2.06174	1.92527	0.124232	0.148215	0.011744	ENSG00000278175	9
GLIPR2	2.48044	2.6439	2.45481	2.44644	0.163452	-0.0256334	-0.0340013	ENSG00000122694	9
GLMP	2.16843	2.28144	2.17148	2.1404	0.113011	0.0030492	-0.028029	ENSG00000198715	1
GLO1	4.1985	4.48305	4.53485	4.27315	0.284545	0.336349	0.0746444	ENSG00000124767	6
GLOD4	4.64441	4.39909	4.6208	4.47899	-0.245313	-0.0236097	-0.165416	ENSG00000167699	17
GLRX	3.21014	3.01992	3.13499	3.12522	-0.19022	-0.0751572	-0.0849232	ENSG00000173221	5
GLRX2	1.98878	1.91481	1.95643	1.95917	-0.0739691	-0.0323456	-0.0296079	ENSG00000023572	1
GLRX3	3.878	3.96312	3.59304	3.68101	0.0851207	-0.28496	-0.196987	ENSG00000108010	10
GLS	4.71295	4.61464	4.75172	5.01536	-0.0983088	0.0387721	0.302415	ENSG00000115419	2
GLT8D1	3.11978	3.10114	3.03523	2.92842	-0.0186373	-0.0845467	-0.191355	ENSG00000016864	3
GLTP	2.33138	2.44817	2.44766	2.42176	0.116786	0.116281	0.0903732	ENSG00000139433	12
GLUD1	5.88047	5.26668	5.80637	5.44547	-0.613786	-0.0741023	-0.435001	ENSG00000148672	10
GLYR1	2.37306	2.20761	2.1807	2.21806	-0.16545	-0.192364	-0.155003	ENSG00000140632	16
GM2A	2.89568	2.90745	2.79161	2.79289	0.01177	-0.10407	-0.10279	ENSG00000196743	5
GMCL1	2.28241	2.17397	2.33554	2.18764	-0.108441	0.0531308	-0.09477	ENSG00000087338	2
GMFB	2.24605	2.29911	2.28894	2.27557	0.053058	0.0428947	0.0295191	ENSG00000197045	14
GMNN	3.2894	3.30235	3.62207	3.39699	0.0129566	0.332669	0.107596	ENSG00000112312	6
GMPPA	2.631	2.49645	2.52135	2.50229	-0.134546	-0.109646	-0.128708	ENSG00000144591	2
GMPPB	3.36309	3.47836	3.44612	3.3844	0.115273	0.0830273	0.0213156	ENSG00000173540	3
GMPR2	3.54518	3.44329	3.51883	3.52636	-0.101882	-0.0263461	-0.0188122	ENSG00000100938	14
GMPS	3.07855	3.00517	2.88225	3.02303	-0.0733799	-0.196299	-0.0555197	ENSG00000163655	3
GNA13	1.85166	1.84428	1.92434	1.88923	-0.00738384	0.0726721	0.037569	ENSG00000120063	17
GNAI2	2.42192	2.41182	2.54245	2.5327	-0.0100957	0.120527	0.110785	ENSG00000114353	3
GNAI3	5.53504	5.58798	5.47564	5.59045	0.052941	-0.0593943	0.0554159	ENSG00000065135	1
GNAQ	3.14123	3.1232	3.1563	3.00555	-0.0180324	0.0150669	-0.135678	ENSG00000156052	9
GNAS	4.9128	4.9464	4.8852	4.88165	0.0335996	-0.0275965	-0.0311522	ENSG00000087460	20
GNB1	4.36176	4.55546	4.33814	4.33072	0.193695	-0.0236251	-0.0310362	ENSG00000078369	1
GNB4	1.41156	1.43991	1.47626	1.4266	0.0283532	0.0647037	0.0150413	ENSG00000114450	3
GNB5	1.2926	1.41989	1.31001	1.37321	0.127291	0.0174094	0.0806148	ENSG00000069966	15
GNG11	8.26968	8.33181	7.91955	8.21375	0.0621258	-0.350132	-0.0559256	ENSG00000127920	7
GNG12	4.07141	4.20316	4.07673	4.09932	0.131747	0.00532045	0.0279055	ENSG00000172380	1
GNG5	6.2774	6.45261	6.17788	6.23477	0.175212	-0.0995224	-0.0426281	ENSG00000174021	1
GNL2	3.42684	3.40628	3.32254	3.41284	-0.0205678	-0.104302	-0.0140073	ENSG00000134697	1
GNL3	4.21137	4.13589	4.20599	4.28443	-0.0754833	-0.00537683	0.0730645	ENSG00000163938	3
GNL3L	3.78358	3.70939	3.65193	3.73078	-0.0741889	-0.131654	-0.0528029	ENSG00000130119	X
GNPAT	2.74494	2.85587	2.90597	2.90365	0.110932	0.161032	0.158705	ENSG00000116906	1
GNPDA1	5.12761	5.05221	5.05365	4.88342	-0.0754046	-0.0739657	-0.244196	ENSG00000113552	5
GNPDA2	2.42879	2.38622	2.29964	2.39015	-0.042564	-0.129145	-0.0386377	ENSG00000163281	4
GNPNAT1	1.76925	1.92182	1.7966	1.81214	0.152567	0.0273473	0.0428875	ENSG00000100522	14
GNS	3.47874	3.7108	3.87455	3.68449	0.232056	0.395811	0.205747	ENSG00000135677	12
GOLGA2	2.30299	2.38893	2.30211	2.52295	0.0859437	-0.000885147	0.219959	ENSG00000167110	9
GOLGA3	2.12826	2.38388	2.35199	2.35586	0.25562	0.223731	0.227601	ENSG00000090615	12
GOLGA4	2.98106	3.10586	2.97688	3.01617	0.124803	-0.00417631	0.035113	ENSG00000144674	3
GOLGA8A	1.77995	1.83786	1.85255	1.72633	0.0579088	0.0725946	-0.05362	ENSG00000175265	15
GOLGA8B	1.76708	1.79218	1.7186	1.86061	0.0250979	-0.0484873	0.0935269	ENSG00000215252	15
GOLGB1	3.91561	4.14163	4.04974	4.36513	0.226012	0.134121	0.449515	ENSG00000173230	3
GOLIM4	5.45593	5.37945	5.62972	5.22531	-0.0764813	0.173793	-0.230621	ENSG00000173905	3
GOLM1	3.0757	3.23193	3.24587	3.14038	0.156223	0.170167	0.0646745	ENSG00000135052	9
GOLPH3	2.04133	2.00026	2.11559	2.1876	-0.0410718	0.0742575	0.14627	ENSG00000113384	5
GOLPH3L	3.98831	3.80501	4.21666	3.97531	-0.1833	0.228356	-0.0130014	ENSG00000143457	1
GOLT1B	3.7205	3.64555	3.63906	3.80504	-0.0749451	-0.0814334	0.0845438	ENSG00000111711	12
GON4L	3.67903	3.63037	3.58933	3.83096	-0.0486602	-0.0897031	0.151928	ENSG00000116580	1
GON7	1.65145	1.8036	1.63631	1.69494	0.15215	-0.0151358	0.043497	ENSG00000170270	14
GOPC	1.8286	1.88211	1.74709	1.80353	0.0535138	-0.0815047	-0.0250692	ENSG00000047932	6
GORAB	2.88171	2.7782	2.77758	2.88466	-0.103514	-0.104129	0.00294981	ENSG00000120370	1
GORASP2	2.72351	2.70978	2.6389	2.78679	-0.0137284	-0.084612	0.0632807	ENSG00000115806	2
GOSR1	3.9406	3.98906	3.93176	4.13983	0.0484601	-0.00883645	0.199226	ENSG00000108587	17
GOSR2	3.94019	3.78621	4.00077	3.99176	-0.153981	0.0605825	0.0515735	ENSG00000108433	17
GOT1	5.6311	5.64865	5.55149	5.20397	0.0175448	-0.0796085	-0.427126	ENSG00000120053	10
GOT2	2.89563	2.91372	3.09552	3.07071	0.0180892	0.199895	0.17508	ENSG00000125166	16
GPAA1	3.90693	3.70767	3.56235	3.9671	-0.19926	-0.344581	0.0601704	ENSG00000197858	8
GPAT4	1.47885	1.50671	1.50329	1.55252	0.0278595	0.0244404	0.0736732	ENSG00000158669	8
GPATCH2	3.43143	3.41192	3.58312	3.448	-0.0195077	0.151687	0.0165702	ENSG00000092978	1
GPATCH2L	2.12444	2.08302	1.98194	2.09124	-0.0414205	-0.142498	-0.033192	ENSG00000089916	14
GPATCH4	4.35759	4.23902	4.24165	4.19903	-0.118574	-0.115937	-0.158562	ENSG00000160818	1
GPATCH8	1.92511	2.06905	1.88464	1.8043	0.143947	-0.0404637	-0.120801	ENSG00000186566	17
GPBP1	2.38951	2.31416	2.43913	2.46779	-0.0753543	0.0496194	0.0782813	ENSG00000062194	5
GPBP1L1	3.5643	3.54177	3.44416	3.44736	-0.0225279	-0.120142	-0.116942	ENSG00000159592	1
GPI	6.75417	6.73333	6.69641	6.50413	-0.0208353	-0.0577567	-0.250033	ENSG00000105220	19
GPN1	3.57167	3.49656	3.6148	3.34801	-0.0751115	0.0431356	-0.223653	ENSG00000198522	2
GPN3	1.25446	1.24953	1.19392	1.38414	-0.00493248	-0.0605485	0.129676	ENSG00000111231	12
GPR107	4.29029	4.51215	4.16035	4.47567	0.221866	-0.129941	0.185382	ENSG00000148358	9
GPR108	3.58979	3.48816	3.60201	3.44624	-0.101634	0.0122113	-0.143558	ENSG00000125734	19
GPR155	1.5691	1.59511	1.59994	1.5173	0.0260137	0.030844	-0.0517993	ENSG00000163328	2
GPRC5D-AS1	1.71978	1.64448	1.75728	1.66404	-0.0753056	0.037497	-0.0557377	ENSG00000247498	12
GPS1	3.46701	3.44684	3.42684	3.57066	-0.0201715	-0.0401705	0.103649	ENSG00000169727	17
GPS2	3.53598	3.59343	3.49786	3.63821	0.0574496	-0.038125	0.102228	ENSG00000132522	17
GPX1	3.9992	3.84736	3.97654	4.08536	-0.151838	-0.0226647	0.0861634	ENSG00000233276	3
GPX4	6.62103	6.51635	6.51652	6.89288	-0.104682	-0.104505	0.271846	ENSG00000167468	19
GPX8	3.64244	3.64554	3.65127	3.59835	0.00310285	0.00883297	-0.0440821	ENSG00000164294	5
GRAMD2B	1.45076	1.41047	1.48062	1.43085	-0.0402956	0.0298534	-0.0199161	ENSG00000155324	5
GRB2	2.92767	3.08901	3.05847	3.05134	0.161344	0.130805	0.123669	ENSG00000177885	17
GRHPR	2.64635	2.53832	2.66746	2.79195	-0.108027	0.0211163	0.145597	ENSG00000137106	9
GRINA	1.21042	1.2735	1.1849	1.37522	0.0630719	-0.0255204	0.164795	ENSG00000178719	8
GRIPAP1	1.43178	1.4901	1.42093	1.34851	0.0583182	-0.0108526	-0.083268	ENSG00000068400	X
GRN	5.01382	5.17822	4.99126	5.13425	0.1644	-0.0225612	0.120422	ENSG00000030582	17
GRPEL1	4.64217	4.68676	4.62628	4.68369	0.0445902	-0.0158854	0.0415246	ENSG00000109519	4
GRSF1	3.78717	3.83891	3.89302	3.78708	0.0517393	0.105846	-8.73509e-05	ENSG00000132463	4
GRWD1	1.56216	1.52047	1.74829	1.57672	-0.0416874	0.186127	0.0145604	ENSG00000105447	19
GS1-124K5.4	2.37063	2.35971	2.45709	2.33754	-0.0109122	0.0864618	-0.0330837	ENSG00000237310	7
GSDMD	2.09694	2.14638	2.03227	1.87489	0.0494382	-0.0646724	-0.22205	ENSG00000104518	8
GSDME	2.45912	2.63221	2.46076	2.67773	0.173093	0.00164161	0.218613	ENSG00000105928	7
GSKIP	2.22867	2.15349	2.27626	2.22586	-0.0751825	0.0475917	-0.00280823	ENSG00000100744	14
GSN	1.50219	1.72102	1.52165	1.55222	0.218827	0.0194577	0.0500271	ENSG00000148180	9
GSPT1	2.84674	2.74453	2.63472	2.79621	-0.102212	-0.21202	-0.0505283	ENSG00000103342	16
GSR	3.1324	3.25663	3.23763	3.191	0.124225	0.105225	0.0585959	ENSG00000104687	8
GSS	3.71734	3.64214	3.76398	3.66962	-0.0751908	0.0466408	-0.047719	ENSG00000100983	20
GSTA4	2.25961	2.28186	2.34074	2.28913	0.0222504	0.0811294	0.0295133	ENSG00000170899	6
GSTCD	1.95346	2.01311	2.06223	2.08161	0.0596506	0.108772	0.12815	ENSG00000138780	4
GSTK1	6.20103	6.04595	6.13789	6.1335	-0.155084	-0.0631431	-0.0675264	ENSG00000197448	7
GSTM3	3.10302	3.0284	3.08824	2.88144	-0.0746139	-0.0147827	-0.221579	ENSG00000134202	1
GSTM4	2.72969	2.62362	2.76217	2.62851	-0.106069	0.0324801	-0.101174	ENSG00000168765	1
GSTO1	3.76463	3.71535	3.71156	3.99327	-0.0492783	-0.0530683	0.228641	ENSG00000148834	10
GSTP1	7.81676	7.73477	7.80349	7.81756	-0.0819925	-0.0132696	0.000800089	ENSG00000084207	11
GSTZ1	2.79997	2.96355	2.96455	2.79087	0.163579	0.164584	-0.00909649	ENSG00000100577	14
GTF2A2	5.8572	5.92906	5.92211	5.75152	0.0718633	0.0649139	-0.105675	ENSG00000140307	15
GTF2B	3.10376	3.08683	3.04155	3.15327	-0.016931	-0.0622136	0.0495054	ENSG00000137947	1
GTF2E1	1.66587	1.6916	1.6975	1.64477	0.0257286	0.0316324	-0.0211028	ENSG00000153767	3
GTF2F2	2.71629	2.73512	2.87843	2.7911	0.0188289	0.162139	0.0748055	ENSG00000188342	13
GTF2H1	1.7812	1.80256	1.66595	1.66326	0.0213543	-0.115257	-0.11794	ENSG00000110768	11
GTF2H3	1.40959	1.50055	1.35027	1.48292	0.0909647	-0.0593215	0.0733347	ENSG00000111358	12
GTF2H5	5.20529	5.04306	5.11779	5.18025	-0.162234	-0.0874971	-0.0250454	ENSG00000272047	6
GTF2IP20	2.5549	2.44946	2.50539	2.56879	-0.105437	-0.0495152	0.0138913	ENSG00000272645	1
GTF3A	4.00356	4.04798	4.09495	3.92333	0.044414	0.0913815	-0.0802348	ENSG00000122034	13
GTF3C1	1.7996	1.8902	1.78606	1.9541	0.0905988	-0.0135438	0.154496	ENSG00000077235	16
GTF3C2	3.09802	3.14038	3.13266	3.27716	0.0423612	0.0346448	0.179145	ENSG00000115207	2
GTF3C3	3.64144	3.3501	3.51217	3.49631	-0.291341	-0.129267	-0.145122	ENSG00000119041	2
GTF3C4	2.07981	2.00672	1.97676	2.0182	-0.073094	-0.103047	-0.061614	ENSG00000125484	9
GTF3C5	1.99336	2.11109	2.02837	2.00023	0.117739	0.0350122	0.00687913	ENSG00000148308	9
GTF3C6	5.15178	4.78265	4.87331	4.58828	-0.369132	-0.278475	-0.563501	ENSG00000155115	6
GTPBP10	2.43694	2.29494	2.49191	2.45632	-0.142	0.0549678	0.0193781	ENSG00000105793	7
GTPBP4	4.28771	4.4176	4.47061	4.53803	0.129886	0.182904	0.250319	ENSG00000107937	10
GTPBP8	2.74325	2.75709	2.66617	2.64325	0.0138356	-0.0770874	-0.1	ENSG00000163607	3
GUCD1	3.41005	3.33508	3.44059	3.29625	-0.0749769	0.0305309	-0.113804	ENSG00000138867	22
GUCY1A1	2.23465	2.22434	2.16609	2.28658	-0.0103075	-0.0685551	0.0519284	ENSG00000164116	4
GUCY1B1	3.13203	3.48807	3.40428	3.43992	0.356042	0.272246	0.307892	ENSG00000061918	4
GUK1	6.29298	6.58502	6.08793	6.65409	0.292034	-0.205056	0.361104	ENSG00000143774	1
GUSB	3.04641	3.08903	2.96827	3.29258	0.0426177	-0.078142	0.246173	ENSG00000169919	7
GUSBP11	1.71849	1.6776	1.64312	1.6	-0.040899	-0.0753774	-0.118492	ENSG00000228315	22
GUSBP3	1.68569	1.64523	1.56961	1.59919	-0.0404649	-0.116081	-0.0865008	ENSG00000253203	5
GYG1	3.40326	3.16066	3.35178	3.12774	-0.242604	-0.051478	-0.27552	ENSG00000163754	3
GYPC	3.42355	3.32214	3.3606	3.30932	-0.101411	-0.0629506	-0.114223	ENSG00000136732	2
H1-2	2.71266	2.75652	2.58831	2.75085	0.0438593	-0.124353	0.0381851	ENSG00000187837	6
H1-3	1.61815	1.93254	1.67638	1.73512	0.314391	0.0582298	0.116967	ENSG00000124575	6
H2AJ	1.6716	1.73123	1.69771	1.77232	0.0596301	0.0261032	0.100716	ENSG00000246705	12
H2AZ1	7.60313	7.70788	7.57054	7.58904	0.104749	-0.0325863	-0.0140855	ENSG00000164032	4
H2AZ2	4.11705	4.47713	4.17681	4.23479	0.360074	0.0597582	0.11774	ENSG00000105968	7
H2BC12	4.06554	4.05923	3.84432	3.91327	-0.00630395	-0.221211	-0.152265	ENSG00000197903	6
H3-3B	8.71392	8.77813	8.81607	8.74113	0.0642021	0.102147	0.0272112	ENSG00000132475	17
H3P6	2.02684	2.01809	1.94759	2.13905	-0.00874937	-0.0792516	0.112213	ENSG00000235655	2
H4C3	5.99271	6.39801	5.81462	6.23567	0.405301	-0.178094	0.242962	ENSG00000197061	6
H6PD	4.51171	4.57626	4.35166	4.39043	0.0645466	-0.160051	-0.121286	ENSG00000049239	1
HABP2	3.41677	3.56816	3.80984	3.47137	0.151397	0.393074	0.0546052	ENSG00000148702	10
HACD2	1.3173	1.3808	1.37613	1.42702	0.0635036	0.0588329	0.109725	ENSG00000206527	3
HACD3	5.32551	5.3288	5.27091	5.37728	0.00329087	-0.0546059	0.051764	ENSG00000074696	15
HADH	3.16057	3.17123	3.17097	3.15996	0.0106605	0.0104002	-0.000608043	ENSG00000138796	4
HADHA	7.53825	7.25108	7.45052	7.42224	-0.28717	-0.0877325	-0.116009	ENSG00000084754	2
HADHB	6.17858	6.3464	6.10086	6.09553	0.167818	-0.0777171	-0.0830522	ENSG00000138029	2
HARS1	2.32795	2.12859	2.17387	2.14246	-0.199358	-0.154076	-0.185488	ENSG00000170445	5
HARS2	3.95182	3.7978	3.85834	4.17501	-0.154026	-0.0934844	0.223181	ENSG00000112855	5
HAT1	4.79946	4.92876	4.79909	4.86375	0.1293	-0.000362765	0.0642942	ENSG00000128708	2
HAUS1	3.8846	3.54772	3.84409	3.61379	-0.336884	-0.0405077	-0.27081	ENSG00000152240	18
HAUS2	2.04442	2.13998	2.22943	2.2629	0.0955598	0.18501	0.218482	ENSG00000137814	15
HAUS5	2.07812	2.28863	2.14939	2.14829	0.21051	0.0712676	0.0701695	ENSG00000249115	19
HAUS6	1.63182	1.69141	1.61654	1.76029	0.0595895	-0.0152784	0.128463	ENSG00000147874	9
HAUS7	1.38501	1.37867	1.33297	1.39563	-0.00633568	-0.0520403	0.0106237	ENSG00000213397	X
HAUS8	1.98917	2.17	2.01895	2.08827	0.180832	0.0297748	0.0991021	ENSG00000131351	19
HAVCR2	2.29914	2.32224	2.56611	2.17016	0.0230989	0.266972	-0.128984	ENSG00000135077	5
[truncated: 3,867 more rows]

## Sheet: B_GO-BP_KU-CX_vs_DMSO
ID	Description	setSize	enrichmentScore	NES	pvalue	p.adjust	qvalues	rank	leading_edge	core_enrichment
GO:0019752	carboxylic acid metabolic process	460	-0.263442	-1.33543	0.00157233	0.0964116	0.0887866	1305	tags=27%, list=22%, signal=23%	ENSG00000135241/ENSG00000167468/ENSG00000171097/ENSG00000165025/ENSG00000121039/ENSG00000110619/ENSG00000138750/ENSG00000172340/ENSG00000175309/ENSG00000149485/ENSG00000168765/ENSG00000124532/ENSG00000137274/ENSG00000143374/ENSG00000172831/ENSG00000137106/ENSG00000099377/ENSG00000126883/ENSG00000008018/ENSG00000072682/ENSG00000164751/ENSG00000102144/ENSG00000129521/ENSG00000147162/ENSG00000161533…
GO:0006629	lipid metabolic process	455	-0.307233	-1.55828	0.00157729	0.0964116	0.0887866	797	tags=20%, list=14%, signal=19%	ENSG00000042445/ENSG00000233276/ENSG00000185591/ENSG00000075239/ENSG00000104325/ENSG00000163399/ENSG00000085662/ENSG00000166908/ENSG00000172954/ENSG00000026652/ENSG00000109670/ENSG00000197746/ENSG00000132326/ENSG00000050405/ENSG00000110955/ENSG00000101901/ENSG00000101266/ENSG00000145730/ENSG00000143036/ENSG00000242372/ENSG00000104763/ENSG00000135046/ENSG00000001630/ENSG00000170522/ENSG00000133027…
GO:0055114	oxidation-reduction process	426	-0.303326	-1.5313	0.00159236	0.0964116	0.0887866	807	tags=21%, list=14%, signal=20%	ENSG00000160194/ENSG00000100823/ENSG00000042445/ENSG00000233276/ENSG00000168653/ENSG00000075239/ENSG00000104325/ENSG00000197448/ENSG00000130414/ENSG00000085662/ENSG00000122873/ENSG00000134056/ENSG00000147684/ENSG00000205707/ENSG00000198843/ENSG00000117640/ENSG00000140632/ENSG00000132326/ENSG00000163528/ENSG00000145730/ENSG00000180185/ENSG00000127540/ENSG00000162688/ENSG00000173660/ENSG00000178127…
GO:0006091	generation of precursor metabolites and energy	277	-0.311177	-1.50051	0.00159744	0.0964116	0.0887866	1115	tags=29%, list=19%, signal=24%	ENSG00000137288/ENSG00000102893/ENSG00000109390/ENSG00000125356/ENSG00000186010/ENSG00000072682/ENSG00000184983/ENSG00000102144/ENSG00000147162/ENSG00000161533/ENSG00000142192/ENSG00000125450/ENSG00000176171/ENSG00000136381/ENSG00000147123/ENSG00000065518/ENSG00000165629/ENSG00000136270/ENSG00000058804/ENSG00000160194/ENSG00000168653/ENSG00000075239/ENSG00000130414/ENSG00000085662/ENSG00000122873…
GO:0007005	mitochondrion organization	298	-0.329717	-1.60501	0.00162075	0.0964116	0.0887866	1116	tags=28%, list=19%, signal=24%	ENSG00000121858/ENSG00000137288/ENSG00000146425/ENSG00000109390/ENSG00000125356/ENSG00000186010/ENSG00000184983/ENSG00000105971/ENSG00000178307/ENSG00000170296/ENSG00000141279/ENSG00000176171/ENSG00000148950/ENSG00000147123/ENSG00000165672/ENSG00000003509/ENSG00000065518/ENSG00000165629/ENSG00000185651/ENSG00000119705/ENSG00000115204/ENSG00000177370/ENSG00000213190/ENSG00000173726/ENSG00000160194…
GO:0044255	cellular lipid metabolic process	347	-0.33717	-1.66206	0.00163132	0.0964116	0.0887866	797	tags=21%, list=14%, signal=20%	ENSG00000042445/ENSG00000233276/ENSG00000075239/ENSG00000104325/ENSG00000085662/ENSG00000166908/ENSG00000172954/ENSG00000026652/ENSG00000109670/ENSG00000197746/ENSG00000132326/ENSG00000101901/ENSG00000101266/ENSG00000145730/ENSG00000143036/ENSG00000242372/ENSG00000104763/ENSG00000135046/ENSG00000170522/ENSG00000133027/ENSG00000090054/ENSG00000133321/ENSG00000197858/ENSG00000172057/ENSG00000134215…
GO:0010817	regulation of hormone levels	128	-0.402806	-1.7321	0.00169205	0.0964116	0.0887866	797	tags=27%, list=14%, signal=23%	ENSG00000042445/ENSG00000163399/ENSG00000085662/ENSG00000125618/ENSG00000198843/ENSG00000134852/ENSG00000184349/ENSG00000132326/ENSG00000135046/ENSG00000119912/ENSG00000169100/ENSG00000198832/ENSG00000118785/ENSG00000170099/ENSG00000164111/ENSG00000154229/ENSG00000123384/ENSG00000006757/ENSG00000054148/ENSG00000110090/ENSG00000124766/ENSG00000118640/ENSG00000196139/ENSG00000164022/ENSG00000088986…
GO:0023061	signal release	119	-0.426993	-1.8164	0.00169205	0.0964116	0.0887866	758	tags=27%, list=13%, signal=24%	ENSG00000148943/ENSG00000125618/ENSG00000198843/ENSG00000134852/ENSG00000184349/ENSG00000120509/ENSG00000132326/ENSG00000147044/ENSG00000135046/ENSG00000169100/ENSG00000198832/ENSG00000118785/ENSG00000164111/ENSG00000138744/ENSG00000127838/ENSG00000154229/ENSG00000158528/ENSG00000123384/ENSG00000054148/ENSG00000110090/ENSG00000070087/ENSG00000124766/ENSG00000118640/ENSG00000164022/ENSG00000088986…
GO:0044282	small molecule catabolic process	162	-0.397448	-1.77212	0.00169492	0.0964116	0.0887866	527	tags=20%, list=9%, signal=18%	ENSG00000164904/ENSG00000058668/ENSG00000165475/ENSG00000196177/ENSG00000079739/ENSG00000213965/ENSG00000213614/ENSG00000197713/ENSG00000127838/ENSG00000121310/ENSG00000164039/ENSG00000135048/ENSG00000165609/ENSG00000110090/ENSG00000196139/ENSG00000084754/ENSG00000183077/ENSG00000153904/ENSG00000128928/ENSG00000198130/ENSG00000213930/ENSG00000104823/ENSG00000091140/ENSG00000187446/ENSG00000241935…
GO:0015980	energy derivation by oxidation of organic compounds	159	-0.40953	-1.81682	0.00170648	0.0964116	0.0887866	1110	tags=33%, list=19%, signal=28%	ENSG00000102893/ENSG00000109390/ENSG00000125356/ENSG00000186010/ENSG00000184983/ENSG00000176171/ENSG00000136381/ENSG00000147123/ENSG00000065518/ENSG00000136270/ENSG00000160194/ENSG00000168653/ENSG00000130414/ENSG00000122873/ENSG00000147684/ENSG00000205707/ENSG00000117640/ENSG00000132326/ENSG00000180185/ENSG00000127540/ENSG00000162688/ENSG00000173660/ENSG00000178127/ENSG00000239900/ENSG00000119912…
GO:0045333	cellular respiration	131	-0.430933	-1.85352	0.0017094	0.0964116	0.0887866	1104	tags=36%, list=19%, signal=30%	ENSG00000109390/ENSG00000125356/ENSG00000186010/ENSG00000184983/ENSG00000176171/ENSG00000136381/ENSG00000147123/ENSG00000065518/ENSG00000136270/ENSG00000160194/ENSG00000168653/ENSG00000130414/ENSG00000122873/ENSG00000147684/ENSG00000205707/ENSG00000117640/ENSG00000180185/ENSG00000127540/ENSG00000173660/ENSG00000178127/ENSG00000239900/ENSG00000119912/ENSG00000115944/ENSG00000204370/ENSG00000131828…
GO:0006119	oxidative phosphorylation	107	-0.458433	-1.9194	0.00172712	0.0964116	0.0887866	1115	tags=39%, list=19%, signal=32%	ENSG00000137288/ENSG00000109390/ENSG00000125356/ENSG00000186010/ENSG00000184983/ENSG00000102144/ENSG00000147123/ENSG00000065518/ENSG00000165629/ENSG00000160194/ENSG00000168653/ENSG00000130414/ENSG00000147684/ENSG00000110955/ENSG00000127540/ENSG00000173660/ENSG00000178127/ENSG00000146729/ENSG00000154723/ENSG00000115944/ENSG00000154518/ENSG00000204370/ENSG00000241837/ENSG00000131143/ENSG00000139180…
GO:0006631	fatty acid metabolic process	136	-0.381998	-1.64686	0.00172712	0.0964116	0.0887866	787	tags=26%, list=13%, signal=23%	ENSG00000233276/ENSG00000075239/ENSG00000104325/ENSG00000132326/ENSG00000145730/ENSG00000242372/ENSG00000135046/ENSG00000170522/ENSG00000165475/ENSG00000196177/ENSG00000183549/ENSG00000213965/ENSG00000110958/ENSG00000145439/ENSG00000067182/ENSG00000183747/ENSG00000138744/ENSG00000105854/ENSG00000121310/ENSG00000164039/ENSG00000110090/ENSG00000196139/ENSG00000084754/ENSG00000128928/ENSG00000198130…
GO:0022904	respiratory electron transport chain	86	-0.476837	-1.94192	0.0017301	0.0964116	0.0887866	1104	tags=40%, list=19%, signal=33%	ENSG00000109390/ENSG00000125356/ENSG00000186010/ENSG00000184983/ENSG00000147123/ENSG00000065518/ENSG00000160194/ENSG00000168653/ENSG00000130414/ENSG00000147684/ENSG00000205707/ENSG00000127540/ENSG00000173660/ENSG00000178127/ENSG00000115944/ENSG00000204370/ENSG00000131143/ENSG00000139180/ENSG00000119421/ENSG00000111775/ENSG00000136003/ENSG00000126267/ENSG00000014919/ENSG00000128609/ENSG00000174886…
GO:0016054	organic acid catabolic process	103	-0.468983	-1.95465	0.0017331	0.0964116	0.0887866	527	tags=24%, list=9%, signal=22%	ENSG00000164904/ENSG00000058668/ENSG00000165475/ENSG00000196177/ENSG00000213965/ENSG00000213614/ENSG00000121310/ENSG00000164039/ENSG00000135048/ENSG00000110090/ENSG00000084754/ENSG00000183077/ENSG00000153904/ENSG00000128928/ENSG00000198130/ENSG00000104823/ENSG00000091140/ENSG00000187446/ENSG00000241935/ENSG00000167315/ENSG00000248098/ENSG00000105379/ENSG00000117009/ENSG00000132793/ENSG00000148672
GO:0046395	carboxylic acid catabolic process	103	-0.468983	-1.95465	0.0017331	0.0964116	0.0887866	527	tags=24%, list=9%, signal=22%	ENSG00000164904/ENSG00000058668/ENSG00000165475/ENSG00000196177/ENSG00000213965/ENSG00000213614/ENSG00000121310/ENSG00000164039/ENSG00000135048/ENSG00000110090/ENSG00000084754/ENSG00000183077/ENSG00000153904/ENSG00000128928/ENSG00000198130/ENSG00000104823/ENSG00000091140/ENSG00000187446/ENSG00000241935/ENSG00000167315/ENSG00000248098/ENSG00000105379/ENSG00000117009/ENSG00000132793/ENSG00000148672
GO:0016042	lipid catabolic process	109	-0.452998	-1.89848	0.00174216	0.0964116	0.0887866	475	tags=21%, list=8%, signal=20%	ENSG00000133321/ENSG00000118785/ENSG00000213965/ENSG00000102393/ENSG00000138744/ENSG00000121310/ENSG00000138193/ENSG00000123384/ENSG00000164039/ENSG00000006757/ENSG00000110090/ENSG00000196139/ENSG00000084754/ENSG00000128928/ENSG00000198130/ENSG00000074416/ENSG00000104823/ENSG00000167315/ENSG00000198189/ENSG00000166224/ENSG00000105379/ENSG00000168092/ENSG00000132793
GO:0033108	mitochondrial respiratory chain complex assembly	78	-0.430372	-1.72596	0.0017452	0.0964116	0.0887866	1115	tags=36%, list=19%, signal=29%	ENSG00000137288/ENSG00000109390/ENSG00000125356/ENSG00000186010/ENSG00000184983/ENSG00000147123/ENSG00000003509/ENSG00000065518/ENSG00000160194/ENSG00000168653/ENSG00000130414/ENSG00000147684/ENSG00000178127/ENSG00000178449/ENSG00000155463/ENSG00000139180/ENSG00000119421/ENSG00000128609/ENSG00000174886/ENSG00000183978/ENSG00000170906/ENSG00000113845/ENSG00000023228/ENSG00000229833/ENSG00000136521…
GO:0044242	cellular lipid catabolic process	77	-0.476209	-1.90374	0.0017452	0.0964116	0.0887866	388	tags=27%, list=7%, signal=26%	ENSG00000075239/ENSG00000104325/ENSG00000197746/ENSG00000104763/ENSG00000213965/ENSG00000102393/ENSG00000121310/ENSG00000123384/ENSG00000164039/ENSG00000006757/ENSG00000110090/ENSG00000196139/ENSG00000084754/ENSG00000128928/ENSG00000198130/ENSG00000074416/ENSG00000104823/ENSG00000167315/ENSG00000166224/ENSG00000105379/ENSG00000132793
GO:0042773	ATP synthesis coupled electron transport	75	-0.491397	-1.95544	0.00174825	0.0964116	0.0887866	1104	tags=43%, list=19%, signal=35%	ENSG00000109390/ENSG00000125356/ENSG00000186010/ENSG00000184983/ENSG00000147123/ENSG00000065518/ENSG00000160194/ENSG00000168653/ENSG00000130414/ENSG00000147684/ENSG00000127540/ENSG00000173660/ENSG00000178127/ENSG00000115944/ENSG00000204370/ENSG00000131143/ENSG00000139180/ENSG00000119421/ENSG00000111775/ENSG00000136003/ENSG00000126267/ENSG00000014919/ENSG00000128609/ENSG00000174886/ENSG00000170906…
GO:0009914	hormone transport	83	-0.446138	-1.80026	0.00175439	0.0964116	0.0887866	741	tags=29%, list=13%, signal=26%	ENSG00000125618/ENSG00000198843/ENSG00000134852/ENSG00000184349/ENSG00000132326/ENSG00000135046/ENSG00000169100/ENSG00000198832/ENSG00000118785/ENSG00000164111/ENSG00000154229/ENSG00000123384/ENSG00000054148/ENSG00000110090/ENSG00000124766/ENSG00000118640/ENSG00000164022/ENSG00000088986/ENSG00000135744/ENSG00000155380/ENSG00000143158/ENSG00000118418/ENSG00000197635/ENSG00000148672
GO:0046879	hormone secretion	83	-0.446138	-1.80026	0.00175439	0.0964116	0.0887866	741	tags=29%, list=13%, signal=26%	ENSG00000125618/ENSG00000198843/ENSG00000134852/ENSG00000184349/ENSG00000132326/ENSG00000135046/ENSG00000169100/ENSG00000198832/ENSG00000118785/ENSG00000164111/ENSG00000154229/ENSG00000123384/ENSG00000054148/ENSG00000110090/ENSG00000124766/ENSG00000118640/ENSG00000164022/ENSG00000088986/ENSG00000135744/ENSG00000155380/ENSG00000143158/ENSG00000118418/ENSG00000197635/ENSG00000148672
GO:0070125	mitochondrial translational elongation	84	-0.402233	-1.62348	0.00175439	0.0964116	0.0887866	1504	tags=48%, list=26%, signal=36%	ENSG00000214026/ENSG00000179271/ENSG00000082515/ENSG00000178952/ENSG00000243147/ENSG00000074071/ENSG00000173141/ENSG00000136897/ENSG00000135972/ENSG00000182180/ENSG00000239789/ENSG00000266472/ENSG00000048544/ENSG00000174547/ENSG00000105364/ENSG00000172586/ENSG00000123297/ENSG00000278845/ENSG00000162910/ENSG00000132300/ENSG00000113048/ENSG00000134056/ENSG00000125901/ENSG00000143314/ENSG00000086504…
GO:0010257	NADH dehydrogenase complex assembly	54	-0.477491	-1.77313	0.00175747	0.0964116	0.0887866	1104	tags=43%, list=19%, signal=35%	ENSG00000109390/ENSG00000125356/ENSG00000186010/ENSG00000184983/ENSG00000147123/ENSG00000003509/ENSG00000065518/ENSG00000160194/ENSG00000168653/ENSG00000130414/ENSG00000147684/ENSG00000178127/ENSG00000155463/ENSG00000139180/ENSG00000119421/ENSG00000128609/ENSG00000174886/ENSG00000170906/ENSG00000113845/ENSG00000023228/ENSG00000136521/ENSG00000090266/ENSG00000004779
GO:0032981	mitochondrial respiratory chain complex I assembly	54	-0.477491	-1.77313	0.00175747	0.0964116	0.0887866	1104	tags=43%, list=19%, signal=35%	ENSG00000109390/ENSG00000125356/ENSG00000186010/ENSG00000184983/ENSG00000147123/ENSG00000003509/ENSG00000065518/ENSG00000160194/ENSG00000168653/ENSG00000130414/ENSG00000147684/ENSG00000178127/ENSG00000155463/ENSG00000139180/ENSG00000119421/ENSG00000128609/ENSG00000174886/ENSG00000170906/ENSG00000113845/ENSG00000023228/ENSG00000136521/ENSG00000090266/ENSG00000004779
GO:0042775	mitochondrial ATP synthesis coupled electron transport	74	-0.494151	-1.95563	0.00176678	0.0964116	0.0887866	1104	tags=43%, list=19%, signal=36%	ENSG00000109390/ENSG00000125356/ENSG00000186010/ENSG00000184983/ENSG00000147123/ENSG00000065518/ENSG00000160194/ENSG00000168653/ENSG00000130414/ENSG00000147684/ENSG00000127540/ENSG00000173660/ENSG00000178127/ENSG00000115944/ENSG00000204370/ENSG00000131143/ENSG00000139180/ENSG00000119421/ENSG00000111775/ENSG00000136003/ENSG00000126267/ENSG00000014919/ENSG00000128609/ENSG00000174886/ENSG00000170906…
GO:0030072	peptide hormone secretion	67	-0.446226	-1.72541	0.0017762	0.0964116	0.0887866	741	tags=30%, list=13%, signal=26%	ENSG00000125618/ENSG00000198843/ENSG00000134852/ENSG00000184349/ENSG00000132326/ENSG00000135046/ENSG00000169100/ENSG00000164111/ENSG00000154229/ENSG00000123384/ENSG00000054148/ENSG00000110090/ENSG00000124766/ENSG00000164022/ENSG00000088986/ENSG00000155380/ENSG00000143158/ENSG00000118418/ENSG00000197635/ENSG00000148672
GO:1902600	proton transmembrane transport	72	-0.432474	-1.69888	0.00177936	0.0964116	0.0887866	901	tags=29%, list=15%, signal=25%	ENSG00000167700/ENSG00000165629/ENSG00000109572/ENSG00000163399/ENSG00000110911/ENSG00000110955/ENSG00000154723/ENSG00000115944/ENSG00000154518/ENSG00000241837/ENSG00000131143/ENSG00000131100/ENSG00000111775/ENSG00000126267/ENSG00000014919/ENSG00000152234/ENSG00000159199/ENSG00000215021/ENSG00000175567/ENSG00000178741/ENSG00000187446
GO:0046883	regulation of hormone secretion	70	-0.504887	-1.96397	0.00179533	0.0964116	0.0887866	741	tags=33%, list=13%, signal=29%	ENSG00000125618/ENSG00000198843/ENSG00000134852/ENSG00000184349/ENSG00000132326/ENSG00000135046/ENSG00000169100/ENSG00000118785/ENSG00000164111/ENSG00000154229/ENSG00000123384/ENSG00000054148/ENSG00000110090/ENSG00000124766/ENSG00000118640/ENSG00000164022/ENSG00000088986/ENSG00000135744/ENSG00000155380/ENSG00000143158/ENSG00000118418/ENSG00000197635/ENSG00000148672
GO:0090276	regulation of peptide hormone secretion	56	-0.502192	-1.85797	0.00182482	0.0964116	0.0887866	741	tags=34%, list=13%, signal=30%	ENSG00000125618/ENSG00000198843/ENSG00000134852/ENSG00000184349/ENSG00000132326/ENSG00000169100/ENSG00000164111/ENSG00000154229/ENSG00000123384/ENSG00000054148/ENSG00000110090/ENSG00000124766/ENSG00000164022/ENSG00000088986/ENSG00000155380/ENSG00000143158/ENSG00000118418/ENSG00000197635/ENSG00000148672
GO:0072329	monocarboxylic acid catabolic process	51	-0.492693	-1.79367	0.00185185	0.0964116	0.0887866	428	tags=25%, list=7%, signal=24%	ENSG00000165475/ENSG00000213965/ENSG00000121310/ENSG00000164039/ENSG00000110090/ENSG00000084754/ENSG00000128928/ENSG00000198130/ENSG00000104823/ENSG00000241935/ENSG00000167315/ENSG00000105379/ENSG00000132793
GO:0006120	mitochondrial electron transport, NADH to ubiquinone	44	-0.56192	-1.99763	0.00185529	0.0964116	0.0887866	1104	tags=50%, list=19%, signal=41%	ENSG00000109390/ENSG00000125356/ENSG00000186010/ENSG00000184983/ENSG00000147123/ENSG00000065518/ENSG00000160194/ENSG00000168653/ENSG00000130414/ENSG00000147684/ENSG00000178127/ENSG00000139180/ENSG00000119421/ENSG00000136003/ENSG00000128609/ENSG00000174886/ENSG00000170906/ENSG00000023228/ENSG00000136521/ENSG00000091140/ENSG00000090266/ENSG00000004779
GO:0006672	ceramide metabolic process	35	-0.529652	-1.78259	0.00187266	0.0964116	0.0887866	673	tags=34%, list=11%, signal=31%	ENSG00000197746/ENSG00000104763/ENSG00000090054/ENSG00000172057/ENSG00000139624/ENSG00000128242/ENSG00000102393/ENSG00000067182/ENSG00000158850/ENSG00000148154/ENSG00000166224/ENSG00000105855
GO:1901998	toxin transport	18	-0.683613	-1.9447	0.00187617	0.0964116	0.0887866	1163	tags=67%, list=20%, signal=54%	ENSG00000117713/ENSG00000115484/ENSG00000176171/ENSG00000111481/ENSG00000124564/ENSG00000166226/ENSG00000135624/ENSG00000184432/ENSG00000044574/ENSG00000117280/ENSG00000086061/ENSG00000099250
GO:0032480	negative regulation of type I interferon production	21	-0.633996	-1.88551	0.0018797	0.0964116	0.0887866	854	tags=38%, list=15%, signal=33%	ENSG00000121060/ENSG00000107201/ENSG00000187608/ENSG00000127445/ENSG00000156587/ENSG00000070010/ENSG00000106052/ENSG00000105426
GO:1901606	alpha-amino acid catabolic process	36	-0.519317	-1.75318	0.00188324	0.0964116	0.0887866	817	tags=47%, list=14%, signal=41%	ENSG00000115419/ENSG00000101444/ENSG00000171097/ENSG00000175309/ENSG00000166228/ENSG00000188266/ENSG00000075239/ENSG00000164904/ENSG00000058668/ENSG00000183077/ENSG00000153904/ENSG00000128928/ENSG00000198130/ENSG00000091140/ENSG00000241935/ENSG00000117009/ENSG00000148672
GO:0002920	regulation of humoral immune response	13	-0.72283	-1.90138	0.00189394	0.0964116	0.0887866	215	tags=31%, list=4%, signal=30%	ENSG00000205403/ENSG00000085063/ENSG00000000971/ENSG00000120885
GO:0030449	regulation of complement activation	11	-0.765662	-1.88921	0.00193424	0.0964116	0.0887866	215	tags=36%, list=4%, signal=35%	ENSG00000205403/ENSG00000085063/ENSG00000000971/ENSG00000120885
GO:2000257	regulation of protein activation cascade	11	-0.765662	-1.88921	0.00193424	0.0964116	0.0887866	215	tags=36%, list=4%, signal=35%	ENSG00000205403/ENSG00000085063/ENSG00000000971/ENSG00000120885
GO:0045737	positive regulation of cyclin-dependent protein serine/threonine kinase activity	11	0.771815	1.99079	0.00206186	0.0964116	0.0887866	395	tags=36%, list=7%, signal=34%	ENSG00000134057/ENSG00000123975/ENSG00000173207/ENSG00000110092
GO:0090110	cargo loading into COPII-coated vesicle	11	0.757214	1.95313	0.00206186	0.0964116	0.0887866	600	tags=45%, list=10%, signal=41%	ENSG00000157020/ENSG00000138674/ENSG00000138069/ENSG00000154305/ENSG00000079332
GO:0014075	response to amine	13	0.751822	2.00862	0.0021097	0.0964116	0.0887866	348	tags=38%, list=6%, signal=36%	ENSG00000090339/ENSG00000142168/ENSG00000170312/ENSG00000239672/ENSG00000153201
GO:0044068	modulation by symbiont of host cellular process	14	0.730675	2.00564	0.00211416	0.0964116	0.0887866	606	tags=43%, list=10%, signal=39%	ENSG00000182481/ENSG00000108424/ENSG00000145901/ENSG00000111640/ENSG00000101558/ENSG00000128829
GO:0034724	DNA replication-independent nucleosome organization	22	0.638937	1.9992	0.00211864	0.0964116	0.0887866	546	tags=36%, list=9%, signal=33%	ENSG00000203760/ENSG00000197061/ENSG00000092201/ENSG00000181163/ENSG00000166451/ENSG00000123485/ENSG00000151725/ENSG00000132780
GO:0035459	cargo loading into vesicle	16	0.71279	2.02086	0.00211864	0.0964116	0.0887866	619	tags=50%, list=11%, signal=45%	ENSG00000157020/ENSG00000138674/ENSG00000086598/ENSG00000170348/ENSG00000138069/ENSG00000154305/ENSG00000079332/ENSG00000137177
GO:0044003	modification by symbiont of host morphology or physiology	21	0.624682	1.91176	0.00212766	0.0964116	0.0887866	879	tags=38%, list=15%, signal=33%	ENSG00000182481/ENSG00000108424/ENSG00000145901/ENSG00000111640/ENSG00000101558/ENSG00000128829/ENSG00000055332/ENSG00000064393
GO:0030261	chromosome condensation	18	0.698529	2.04662	0.0021322	0.0964116	0.0887866	544	tags=44%, list=9%, signal=40%	ENSG00000137804/ENSG00000134057/ENSG00000131747/ENSG00000124575/ENSG00000136824/ENSG00000170312/ENSG00000113810/ENSG00000164190
GO:0031055	chromatin remodeling at centromere	18	0.668767	1.95942	0.0021322	0.0964116	0.0887866	546	tags=39%, list=9%, signal=35%	ENSG00000203760/ENSG00000197061/ENSG00000181163/ENSG00000166451/ENSG00000123485/ENSG00000151725/ENSG00000132780
GO:0034080	CENP-A containing nucleosome assembly	17	0.688022	1.98704	0.00213675	0.0964116	0.0887866	546	tags=41%, list=9%, signal=37%	ENSG00000203760/ENSG00000197061/ENSG00000181163/ENSG00000166451/ENSG00000123485/ENSG00000151725/ENSG00000132780
GO:0061641	CENP-A containing chromatin organization	17	0.688022	1.98704	0.00213675	0.0964116	0.0887866	546	tags=41%, list=9%, signal=37%	ENSG00000203760/ENSG00000197061/ENSG00000181163/ENSG00000166451/ENSG00000123485/ENSG00000151725/ENSG00000132780
GO:0002687	positive regulation of leukocyte migration	27	0.632139	2.06138	0.00214592	0.0964116	0.0887866	552	tags=37%, list=9%, signal=34%	ENSG00000189403/ENSG00000106366/ENSG00000019582/ENSG00000113811/ENSG00000002586/ENSG00000090339/ENSG00000067560/ENSG00000135124/ENSG00000065427/ENSG00000154305
GO:0031497	chromatin assembly	42	0.601371	2.18184	0.00214592	0.0964116	0.0887866	1011	tags=40%, list=17%, signal=34%	ENSG00000187109/ENSG00000203760/ENSG00000197061/ENSG00000124575/ENSG00000181163/ENSG00000166451/ENSG00000204256/ENSG00000123485/ENSG00000151725/ENSG00000127483/ENSG00000132780/ENSG00000204209/ENSG00000047410/ENSG00000113648/ENSG00000136938/ENSG00000128708/ENSG00000148229
GO:0033048	negative regulation of mitotic sister chromatid segregation	27	0.605369	1.97409	0.00214592	0.0964116	0.0887866	896	tags=44%, list=15%, signal=38%	ENSG00000154473/ENSG00000164611/ENSG00000134057/ENSG00000178999/ENSG00000080986/ENSG00000116670/ENSG00000040275/ENSG00000205629/ENSG00000047410/ENSG00000102030/ENSG00000178295/ENSG00000112742
GO:0006334	nucleosome assembly	37	0.606588	2.1523	0.00215517	0.0964116	0.0887866	1011	tags=43%, list=17%, signal=36%	ENSG00000187109/ENSG00000203760/ENSG00000197061/ENSG00000124575/ENSG00000181163/ENSG00000166451/ENSG00000204256/ENSG00000123485/ENSG00000151725/ENSG00000127483/ENSG00000132780/ENSG00000204209/ENSG00000113648/ENSG00000136938/ENSG00000128708/ENSG00000148229
GO:0035722	interleukin-12-mediated signaling pathway	30	0.629769	2.12196	0.00215983	0.0964116	0.0887866	1240	tags=50%, list=21%, signal=40%	ENSG00000172757/ENSG00000122566/ENSG00000100911/ENSG00000131876/ENSG00000070831/ENSG00000142168/ENSG00000196262/ENSG00000006451/ENSG00000185624/ENSG00000162434/ENSG00000180370/ENSG00000120438/ENSG00000182718/ENSG00000177156/ENSG00000113013
GO:0045839	negative regulation of mitotic nuclear division	30	0.558055	1.88032	0.00215983	0.0964116	0.0887866	896	tags=40%, list=15%, signal=34%	ENSG00000154473/ENSG00000164611/ENSG00000134057/ENSG00000178999/ENSG00000080986/ENSG00000116670/ENSG00000040275/ENSG00000205629/ENSG00000047410/ENSG00000102030/ENSG00000178295/ENSG00000112742
GO:0071349	cellular response to interleukin-12	31	0.627658	2.13445	0.00215983	0.0964116	0.0887866	1240	tags=48%, list=21%, signal=38%	ENSG00000172757/ENSG00000122566/ENSG00000100911/ENSG00000131876/ENSG00000070831/ENSG00000142168/ENSG00000196262/ENSG00000006451/ENSG00000185624/ENSG00000162434/ENSG00000180370/ENSG00000120438/ENSG00000182718/ENSG00000177156/ENSG00000113013
GO:0051784	negative regulation of nuclear division	32	0.544299	1.86415	0.0021692	0.0964116	0.0887866	896	tags=38%, list=15%, signal=32%	ENSG00000154473/ENSG00000164611/ENSG00000134057/ENSG00000178999/ENSG00000080986/ENSG00000116670/ENSG00000040275/ENSG00000205629/ENSG00000047410/ENSG00000102030/ENSG00000178295/ENSG00000112742
GO:0070671	response to interleukin-12	32	0.626029	2.14406	0.0021692	0.0964116	0.0887866	1240	tags=47%, list=21%, signal=37%	ENSG00000172757/ENSG00000122566/ENSG00000100911/ENSG00000131876/ENSG00000070831/ENSG00000142168/ENSG00000196262/ENSG00000006451/ENSG00000185624/ENSG00000162434/ENSG00000180370/ENSG00000120438/ENSG00000182718/ENSG00000177156/ENSG00000113013
GO:0033046	negative regulation of sister chromatid segregation	28	0.595319	1.95705	0.00217865	0.0964116	0.0887866	896	tags=43%, list=15%, signal=36%	ENSG00000154473/ENSG00000164611/ENSG00000134057/ENSG00000178999/ENSG00000080986/ENSG00000116670/ENSG00000040275/ENSG00000205629/ENSG00000047410/ENSG00000102030/ENSG00000178295/ENSG00000112742
GO:0051985	negative regulation of chromosome segregation	28	0.595319	1.95705	0.00217865	0.0964116	0.0887866	896	tags=43%, list=15%, signal=36%	ENSG00000154473/ENSG00000164611/ENSG00000134057/ENSG00000178999/ENSG00000080986/ENSG00000116670/ENSG00000040275/ENSG00000205629/ENSG00000047410/ENSG00000102030/ENSG00000178295/ENSG00000112742
GO:0006323	DNA packaging	61	0.600819	2.37174	0.00222222	0.0964116	0.0887866	613	tags=34%, list=10%, signal=31%	ENSG00000137804/ENSG00000187109/ENSG00000203760/ENSG00000197061/ENSG00000134057/ENSG00000131747/ENSG00000124575/ENSG00000136824/ENSG00000181163/ENSG00000166451/ENSG00000204256/ENSG00000170312/ENSG00000123485/ENSG00000151725/ENSG00000113810/ENSG00000127483/ENSG00000164190/ENSG00000132780/ENSG00000204209/ENSG00000047410/ENSG00000102030
GO:0051321	meiotic cell cycle	68	0.52061	2.09891	0.0022779	0.0964116	0.0887866	912	tags=32%, list=16%, signal=28%	ENSG00000154473/ENSG00000164611/ENSG00000123975/ENSG00000131747/ENSG00000066279/ENSG00000136824/ENSG00000100345/ENSG00000144554/ENSG00000101972/ENSG00000113522/ENSG00000185627/ENSG00000113810/ENSG00000132383/ENSG00000108055/ENSG00000087586/ENSG00000198492/ENSG00000131462/ENSG00000163535/ENSG00000138587/ENSG00000112742/ENSG00000104320/ENSG00000123374
GO:0007052	mitotic spindle organization	65	0.501306	1.99879	0.00229885	0.0964116	0.0887866	1265	tags=42%, list=22%, signal=33%	ENSG00000089685/ENSG00000134057/ENSG00000108424/ENSG00000178999/ENSG00000196924/ENSG00000164087/ENSG00000067560/ENSG00000117632/ENSG00000198901/ENSG00000132341/ENSG00000080986/ENSG00000101972/ENSG00000108055/ENSG00000137807/ENSG00000087586/ENSG00000047410/ENSG00000126524/ENSG00000131462/ENSG00000086065/ENSG00000112742/ENSG00000161800/ENSG00000083937/ENSG00000153187/ENSG00000164114/ENSG00000165280…
GO:0006614	SRP-dependent cotranslational protein targeting to membrane	92	0.532236	2.28311	0.00230947	0.0964116	0.0887866	1251	tags=45%, list=21%, signal=36%	ENSG00000106803/ENSG00000122406/ENSG00000168028/ENSG00000140988/ENSG00000114850/ENSG00000197958/ENSG00000131469/ENSG00000170889/ENSG00000172809/ENSG00000241343/ENSG00000174780/ENSG00000171858/ENSG00000188846/ENSG00000105193/ENSG00000213741/ENSG00000144713/ENSG00000161970/ENSG00000198918/ENSG00000122026/ENSG00000177600/ENSG00000142534/ENSG00000197756/ENSG00000186468/ENSG00000166441/ENSG00000138326…
GO:0051783	regulation of nuclear division	87	0.428424	1.81052	0.00232558	0.0964116	0.0887866	1086	tags=33%, list=19%, signal=28%	ENSG00000137804/ENSG00000154473/ENSG00000164611/ENSG00000134057/ENSG00000175063/ENSG00000178999/ENSG00000148773/ENSG00000126787/ENSG00000004897/ENSG00000080986/ENSG00000101972/ENSG00000116670/ENSG00000108055/ENSG00000164190/ENSG00000040275/ENSG00000205629/ENSG00000087586/ENSG00000047410/ENSG00000102030/ENSG00000146247/ENSG00000113648/ENSG00000178295/ENSG00000086065/ENSG00000112742/ENSG00000082641…
GO:0000070	mitotic sister chromatid segregation	85	0.540538	2.27262	0.002331	0.0964116	0.0887866	1053	tags=41%, list=18%, signal=34%	ENSG00000137804/ENSG00000154473/ENSG00000164611/ENSG00000122952/ENSG00000134057/ENSG00000108424/ENSG00000178999/ENSG00000142945/ENSG00000136824/ENSG00000149636/ENSG00000126787/ENSG00000198901/ENSG00000132341/ENSG00000121892/ENSG00000004897/ENSG00000080986/ENSG00000116670/ENSG00000113810/ENSG00000164190/ENSG00000040275/ENSG00000137807/ENSG00000205629/ENSG00000047410/ENSG00000102030/ENSG00000131462…
GO:1902850	microtubule cytoskeleton organization involved in mitosis	78	0.493537	2.03083	0.002331	0.0964116	0.0887866	1271	tags=41%, list=22%, signal=33%	ENSG00000089685/ENSG00000137804/ENSG00000134057/ENSG00000108424/ENSG00000178999/ENSG00000196924/ENSG00000164087/ENSG00000067560/ENSG00000117632/ENSG00000198901/ENSG00000132341/ENSG00000138107/ENSG00000080986/ENSG00000101972/ENSG00000108055/ENSG00000040275/ENSG00000137807/ENSG00000087586/ENSG00000047410/ENSG00000126524/ENSG00000186193/ENSG00000131462/ENSG00000086065/ENSG00000112742/ENSG00000161800…
GO:0000819	sister chromatid segregation	103	0.490494	2.11966	0.00235294	0.0964116	0.0887866	896	tags=35%, list=15%, signal=30%	ENSG00000137804/ENSG00000154473/ENSG00000164611/ENSG00000122952/ENSG00000134057/ENSG00000108424/ENSG00000131747/ENSG00000178999/ENSG00000142945/ENSG00000136824/ENSG00000149636/ENSG00000126787/ENSG00000198901/ENSG00000132341/ENSG00000121892/ENSG00000004897/ENSG00000080986/ENSG00000101972/ENSG00000116670/ENSG00000113810/ENSG00000108055/ENSG00000164190/ENSG00000040275/ENSG00000137807/ENSG00000205629…
GO:0006613	cotranslational protein targeting to membrane	96	0.532289	2.2837	0.00235849	0.0964116	0.0887866	1251	tags=44%, list=21%, signal=35%	ENSG00000106803/ENSG00000122406/ENSG00000168028/ENSG00000140988/ENSG00000114850/ENSG00000197958/ENSG00000131469/ENSG00000170889/ENSG00000170540/ENSG00000172809/ENSG00000241343/ENSG00000174780/ENSG00000171858/ENSG00000188846/ENSG00000105193/ENSG00000213741/ENSG00000144713/ENSG00000161970/ENSG00000198918/ENSG00000122026/ENSG00000177600/ENSG00000142534/ENSG00000197756/ENSG00000186468/ENSG00000166441…
GO:0007051	spindle organization	96	0.449359	1.9279	0.00235849	0.0964116	0.0887866	674	tags=27%, list=11%, signal=24%	ENSG00000089685/ENSG00000203760/ENSG00000134057/ENSG00000108424/ENSG00000196230/ENSG00000178999/ENSG00000066279/ENSG00000175216/ENSG00000196924/ENSG00000100345/ENSG00000164087/ENSG00000067560/ENSG00000117632/ENSG00000198901/ENSG00000132341/ENSG00000249115/ENSG00000080986/ENSG00000101972/ENSG00000131351/ENSG00000108055/ENSG00000171720/ENSG00000137807/ENSG00000087586/ENSG00000047410/ENSG00000126524…
GO:0000184	nuclear-transcribed mRNA catabolic process, nonsense-mediated decay	107	0.447728	1.94331	0.00236407	0.0964116	0.0887866	1251	tags=38%, list=21%, signal=31%	ENSG00000122406/ENSG00000168028/ENSG00000140988/ENSG00000197958/ENSG00000131469/ENSG00000170889/ENSG00000172809/ENSG00000241343/ENSG00000171858/ENSG00000188846/ENSG00000105193/ENSG00000213741/ENSG00000144713/ENSG00000161970/ENSG00000187742/ENSG00000198918/ENSG00000122026/ENSG00000177600/ENSG00000142534/ENSG00000197756/ENSG00000186468/ENSG00000166441/ENSG00000138326/ENSG00000114391/ENSG00000104408…
GO:0045047	protein targeting to ER	104	0.468772	2.0281	0.00236407	0.0964116	0.0887866	1333	tags=42%, list=23%, signal=33%	ENSG00000106803/ENSG00000122406/ENSG00000168028/ENSG00000140988/ENSG00000114850/ENSG00000197958/ENSG00000131469/ENSG00000170889/ENSG00000172809/ENSG00000241343/ENSG00000174780/ENSG00000171858/ENSG00000188846/ENSG00000105193/ENSG00000213741/ENSG00000144713/ENSG00000161970/ENSG00000198918/ENSG00000122026/ENSG00000177600/ENSG00000142534/ENSG00000140650/ENSG00000197756/ENSG00000186468/ENSG00000166441…
GO:0072599	establishment of protein localization to endoplasmic reticulum	107	0.466601	2.02523	0.00236407	0.0964116	0.0887866	1158	tags=37%, list=20%, signal=31%	ENSG00000106803/ENSG00000122406/ENSG00000168028/ENSG00000140988/ENSG00000114850/ENSG00000197958/ENSG00000131469/ENSG00000170889/ENSG00000172809/ENSG00000241343/ENSG00000174780/ENSG00000171858/ENSG00000188846/ENSG00000105193/ENSG00000213741/ENSG00000144713/ENSG00000161970/ENSG00000198918/ENSG00000122026/ENSG00000177600/ENSG00000142534/ENSG00000140650/ENSG00000197756/ENSG00000186468/ENSG00000166441…
GO:0006413	translational initiation	158	0.453503	2.09368	0.00239234	0.0964116	0.0887866	1158	tags=41%, list=20%, signal=34%	ENSG00000122406/ENSG00000151465/ENSG00000168028/ENSG00000140988/ENSG00000125977/ENSG00000197958/ENSG00000103707/ENSG00000181163/ENSG00000131469/ENSG00000170889/ENSG00000172809/ENSG00000241343/ENSG00000171858/ENSG00000188846/ENSG00000110321/ENSG00000198692/ENSG00000105193/ENSG00000213741/ENSG00000147677/ENSG00000144713/ENSG00000161970/ENSG00000198918/ENSG00000151247/ENSG00000122026/ENSG00000177600…
GO:0007059	chromosome segregation	158	0.452623	2.08961	0.00239234	0.0964116	0.0887866	749	tags=28%, list=13%, signal=26%	ENSG00000089685/ENSG00000137804/ENSG00000154473/ENSG00000203760/ENSG00000164611/ENSG00000122952/ENSG00000134057/ENSG00000108424/ENSG00000131747/ENSG00000178999/ENSG00000142945/ENSG00000120253/ENSG00000148773/ENSG00000166595/ENSG00000136824/ENSG00000149636/ENSG00000126787/ENSG00000166451/ENSG00000198901/ENSG00000113580/ENSG00000070831/ENSG00000132341/ENSG00000121892/ENSG00000123485/ENSG00000144554…
GO:0140014	mitotic nuclear division	131	0.494572	2.21934	0.00239808	0.0964116	0.0887866	1086	tags=37%, list=19%, signal=31%	ENSG00000089685/ENSG00000137804/ENSG00000154473/ENSG00000164611/ENSG00000122952/ENSG00000134057/ENSG00000108424/ENSG00000175063/ENSG00000178999/ENSG00000142945/ENSG00000148773/ENSG00000136824/ENSG00000149636/ENSG00000126787/ENSG00000196924/ENSG00000067560/ENSG00000156256/ENSG00000198901/ENSG00000132341/ENSG00000121892/ENSG00000004897/ENSG00000080986/ENSG00000101972/ENSG00000116670/ENSG00000113810…
GO:0019080	viral gene expression	150	0.38485	1.76081	0.00240964	0.0964116	0.0887866	1251	tags=35%, list=21%, signal=29%	ENSG00000122406/ENSG00000157020/ENSG00000168028/ENSG00000140988/ENSG00000120253/ENSG00000197958/ENSG00000131469/ENSG00000170889/ENSG00000172809/ENSG00000069275/ENSG00000241343/ENSG00000171858/ENSG00000188846/ENSG00000105193/ENSG00000153201/ENSG00000213741/ENSG00000144713/ENSG00000161970/ENSG00000198918/ENSG00000122026/ENSG00000163882/ENSG00000177600/ENSG00000142534/ENSG00000197756/ENSG00000186468…
GO:0006612	protein targeting to membrane	134	0.402453	1.81288	0.00241546	0.0964116	0.0887866	1251	tags=36%, list=21%, signal=29%	ENSG00000106803/ENSG00000122406/ENSG00000168028/ENSG00000140988/ENSG00000114850/ENSG00000197958/ENSG00000185043/ENSG00000131469/ENSG00000170889/ENSG00000170540/ENSG00000172809/ENSG00000241343/ENSG00000174780/ENSG00000148498/ENSG00000171858/ENSG00000188846/ENSG00000119185/ENSG00000127328/ENSG00000105193/ENSG00000213741/ENSG00000144713/ENSG00000161970/ENSG00000198918/ENSG00000122026/ENSG00000177600…
GO:0000280	nuclear division	162	0.480413	2.22073	0.00242718	0.0964116	0.0887866	749	tags=29%, list=13%, signal=26%	ENSG00000089685/ENSG00000137804/ENSG00000154473/ENSG00000164611/ENSG00000122952/ENSG00000134057/ENSG00000108424/ENSG00000123975/ENSG00000131747/ENSG00000175063/ENSG00000178999/ENSG00000066279/ENSG00000142945/ENSG00000148773/ENSG00000136824/ENSG00000149636/ENSG00000126787/ENSG00000196924/ENSG00000067560/ENSG00000156256/ENSG00000198901/ENSG00000132341/ENSG00000121892/ENSG00000144554/ENSG00000004897…
GO:0000226	microtubule cytoskeleton organization	232	0.358272	1.76289	0.00243902	0.0964116	0.0887866	1174	tags=31%, list=20%, signal=26%	ENSG00000089685/ENSG00000123416/ENSG00000137804/ENSG00000167553/ENSG00000203760/ENSG00000134057/ENSG00000108424/ENSG00000196230/ENSG00000127824/ENSG00000178999/ENSG00000066279/ENSG00000142945/ENSG00000176014/ENSG00000181163/ENSG00000185043/ENSG00000175216/ENSG00000196924/ENSG00000213465/ENSG00000100345/ENSG00000164087/ENSG00000067560/ENSG00000117632/ENSG00000134369/ENSG00000148498/ENSG00000198901…
GO:0019083	viral transcription	138	0.394244	1.77757	0.00243902	0.0964116	0.0887866	1251	tags=36%, list=21%, signal=29%	ENSG00000122406/ENSG00000157020/ENSG00000168028/ENSG00000140988/ENSG00000120253/ENSG00000197958/ENSG00000131469/ENSG00000170889/ENSG00000172809/ENSG00000069275/ENSG00000241343/ENSG00000171858/ENSG00000188846/ENSG00000105193/ENSG00000153201/ENSG00000213741/ENSG00000144713/ENSG00000161970/ENSG00000198918/ENSG00000122026/ENSG00000163882/ENSG00000177600/ENSG00000142534/ENSG00000197756/ENSG00000186468…
GO:0070972	protein localization to endoplasmic reticulum	123	0.465439	2.06624	0.00243902	0.0964116	0.0887866	1158	tags=38%, list=20%, signal=31%	ENSG00000106803/ENSG00000122406/ENSG00000168028/ENSG00000140988/ENSG00000114850/ENSG00000197958/ENSG00000131469/ENSG00000170889/ENSG00000172809/ENSG00000241343/ENSG00000174780/ENSG00000171858/ENSG00000188846/ENSG00000105193/ENSG00000101558/ENSG00000213741/ENSG00000144713/ENSG00000161970/ENSG00000134882/ENSG00000198918/ENSG00000198171/ENSG00000122026/ENSG00000177600/ENSG00000142534/ENSG00000140650…
GO:0048285	organelle fission	175	0.453381	2.13097	0.00244499	0.0964116	0.0887866	749	tags=27%, list=13%, signal=25%	ENSG00000089685/ENSG00000137804/ENSG00000154473/ENSG00000164611/ENSG00000122952/ENSG00000134057/ENSG00000108424/ENSG00000123975/ENSG00000131747/ENSG00000175063/ENSG00000178999/ENSG00000066279/ENSG00000142945/ENSG00000148773/ENSG00000136824/ENSG00000149636/ENSG00000126787/ENSG00000196924/ENSG00000067560/ENSG00000156256/ENSG00000198901/ENSG00000132341/ENSG00000121892/ENSG00000144554/ENSG00000004897…
GO:0071103	DNA conformation change	122	0.466806	2.06539	0.00245098	0.0964116	0.0887866	916	tags=30%, list=16%, signal=25%	ENSG00000137804/ENSG00000187109/ENSG00000189403/ENSG00000203760/ENSG00000197061/ENSG00000134057/ENSG00000131747/ENSG00000122566/ENSG00000124575/ENSG00000177200/ENSG00000136824/ENSG00000124177/ENSG00000181163/ENSG00000166451/ENSG00000204256/ENSG00000170312/ENSG00000131778/ENSG00000123485/ENSG00000113522/ENSG00000151725/ENSG00000113810/ENSG00000132383/ENSG00000127483/ENSG00000164190/ENSG00000132780…
GO:0098813	nuclear chromosome segregation	122	0.452411	2.0017	0.00245098	0.0964116	0.0887866	896	tags=31%, list=15%, signal=27%	ENSG00000137804/ENSG00000154473/ENSG00000164611/ENSG00000122952/ENSG00000134057/ENSG00000108424/ENSG00000131747/ENSG00000178999/ENSG00000142945/ENSG00000136824/ENSG00000149636/ENSG00000126787/ENSG00000198901/ENSG00000070831/ENSG00000132341/ENSG00000121892/ENSG00000144554/ENSG00000004897/ENSG00000080986/ENSG00000101972/ENSG00000116670/ENSG00000113810/ENSG00000108055/ENSG00000164190/ENSG00000040275…
GO:0090150	establishment of protein localization to membrane	204	0.321723	1.55034	0.00249377	0.0964116	0.0887866	1260	tags=31%, list=21%, signal=25%	ENSG00000106803/ENSG00000122406/ENSG00000168028/ENSG00000140988/ENSG00000134809/ENSG00000114850/ENSG00000197958/ENSG00000185043/ENSG00000131469/ENSG00000170889/ENSG00000170540/ENSG00000172809/ENSG00000123983/ENSG00000241343/ENSG00000174780/ENSG00000148498/ENSG00000171858/ENSG00000188846/ENSG00000164924/ENSG00000119185/ENSG00000127328/ENSG00000105193/ENSG00000213741/ENSG00000144713/ENSG00000161970…
GO:0071345	cellular response to cytokine stimulus	389	0.273045	1.4241	0.00255754	0.0964116	0.0887866	881	tags=22%, list=15%, signal=20%	ENSG00000089685/ENSG00000123416/ENSG00000105974/ENSG00000143321/ENSG00000172757/ENSG00000178035/ENSG00000277791/ENSG00000122566/ENSG00000125148/ENSG00000163565/ENSG00000136930/ENSG00000076944/ENSG00000100911/ENSG00000019582/ENSG00000185043/ENSG00000090339/ENSG00000175354/ENSG00000067560/ENSG00000131876/ENSG00000130402/ENSG00000125726/ENSG00000164924/ENSG00000100784/ENSG00000070831/ENSG00000143106…
GO:0006402	mRNA catabolic process	263	0.326763	1.63579	0.00257732	0.0964116	0.0887866	1251	tags=32%, list=21%, signal=27%	ENSG00000114416/ENSG00000122406/ENSG00000277791/ENSG00000168028/ENSG00000140988/ENSG00000136930/ENSG00000100911/ENSG00000197958/ENSG00000177733/ENSG00000181163/ENSG00000131469/ENSG00000170889/ENSG00000172809/ENSG00000241343/ENSG00000181588/ENSG00000171858/ENSG00000188846/ENSG00000164924/ENSG00000125944/ENSG00000143106/ENSG00000105193/ENSG00000129084/ENSG00000134744/ENSG00000213741/ENSG00000144713…
GO:0044772	mitotic cell cycle phase transition	302	0.293244	1.48752	0.00257732	0.0964116	0.0887866	1042	tags=26%, list=18%, signal=23%	ENSG00000123080/ENSG00000154473/ENSG00000100526/ENSG00000183856/ENSG00000134057/ENSG00000123975/ENSG00000175063/ENSG00000196230/ENSG00000277791/ENSG00000127824/ENSG00000126457/ENSG00000178999/ENSG00000157456/ENSG00000136930/ENSG00000100911/ENSG00000126787/ENSG00000175216/ENSG00000117748/ENSG00000132646/ENSG00000143106/ENSG00000151893/ENSG00000129084/ENSG00000170312/ENSG00000004897/ENSG00000138107…
GO:0007017	microtubule-based process	324	0.321617	1.64011	0.00259067	0.0964116	0.0887866	620	tags=19%, list=11%, signal=18%	ENSG00000089685/ENSG00000123416/ENSG00000137804/ENSG00000167553/ENSG00000203760/ENSG00000134057/ENSG00000108424/ENSG00000196230/ENSG00000127824/ENSG00000178999/ENSG00000066279/ENSG00000142945/ENSG00000176014/ENSG00000154277/ENSG00000132589/ENSG00000181163/ENSG00000185043/ENSG00000126787/ENSG00000175216/ENSG00000196924/ENSG00000213465/ENSG00000100345/ENSG00000164087/ENSG00000067560/ENSG00000117632…
GO:0010564	regulation of cell cycle process	367	0.286837	1.48609	0.00259067	0.0964116	0.0887866	1111	tags=26%, list=19%, signal=23%	ENSG00000137804/ENSG00000123080/ENSG00000154473/ENSG00000164611/ENSG00000134057/ENSG00000175063/ENSG00000196230/ENSG00000277791/ENSG00000127824/ENSG00000126457/ENSG00000178999/ENSG00000136930/ENSG00000097033/ENSG00000100911/ENSG00000148773/ENSG00000181163/ENSG00000126787/ENSG00000175216/ENSG00000164087/ENSG00000067560/ENSG00000198901/ENSG00000117748/ENSG00000132646/ENSG00000070831/ENSG00000143106…
GO:0034655	nucleobase-containing compound catabolic process	383	0.322308	1.67738	0.00259067	0.0964116	0.0887866	1251	tags=32%, list=21%, signal=27%	ENSG00000189403/ENSG00000088930/ENSG00000114416/ENSG00000134333/ENSG00000122406/ENSG00000026297/ENSG00000157020/ENSG00000108424/ENSG00000277791/ENSG00000168028/ENSG00000140988/ENSG00000168209/ENSG00000136930/ENSG00000100911/ENSG00000120253/ENSG00000197958/ENSG00000177733/ENSG00000181163/ENSG00000131469/ENSG00000170889/ENSG00000172809/ENSG00000169567/ENSG00000241343/ENSG00000181588/ENSG00000171858…
GO:0072657	protein localization to membrane	301	0.286524	1.45202	0.00259067	0.0964116	0.0887866	1265	tags=29%, list=22%, signal=24%	ENSG00000106803/ENSG00000105974/ENSG00000122406/ENSG00000069849/ENSG00000168028/ENSG00000140988/ENSG00000134809/ENSG00000114850/ENSG00000097033/ENSG00000197958/ENSG00000086598/ENSG00000132589/ENSG00000116209/ENSG00000185043/ENSG00000131469/ENSG00000196924/ENSG00000170889/ENSG00000170540/ENSG00000172809/ENSG00000123983/ENSG00000241343/ENSG00000197747/ENSG00000174780/ENSG00000148498/ENSG00000171858…
GO:0007346	regulation of mitotic cell cycle	325	0.318242	1.62419	0.0025974	0.0964116	0.0887866	1111	tags=29%, list=19%, signal=25%	ENSG00000137804/ENSG00000123080/ENSG00000154473/ENSG00000164611/ENSG00000122952/ENSG00000134057/ENSG00000123975/ENSG00000131747/ENSG00000175063/ENSG00000173207/ENSG00000196230/ENSG00000277791/ENSG00000127824/ENSG00000126457/ENSG00000178999/ENSG00000136930/ENSG00000100911/ENSG00000148773/ENSG00000126787/ENSG00000175216/ENSG00000115966/ENSG00000117748/ENSG00000132646/ENSG00000143106/ENSG00000129084…
GO:0006401	RNA catabolic process	279	0.334778	1.68	0.00262467	0.0964116	0.0887866	1251	tags=33%, list=21%, signal=27%	ENSG00000088930/ENSG00000114416/ENSG00000122406/ENSG00000026297/ENSG00000277791/ENSG00000168028/ENSG00000140988/ENSG00000136930/ENSG00000100911/ENSG00000197958/ENSG00000177733/ENSG00000181163/ENSG00000131469/ENSG00000170889/ENSG00000172809/ENSG00000241343/ENSG00000181588/ENSG00000171858/ENSG00000188846/ENSG00000164924/ENSG00000125944/ENSG00000143106/ENSG00000105193/ENSG00000129084/ENSG00000134744…
GO:0046700	heterocycle catabolic process	393	0.315237	1.63903	0.00263158	0.0964116	0.0887866	1213	tags=31%, list=21%, signal=26%	ENSG00000090013/ENSG00000189403/ENSG00000088930/ENSG00000114416/ENSG00000134333/ENSG00000122406/ENSG00000026297/ENSG00000157020/ENSG00000108424/ENSG00000277791/ENSG00000168028/ENSG00000140988/ENSG00000168209/ENSG00000136930/ENSG00000100911/ENSG00000120253/ENSG00000197958/ENSG00000177733/ENSG00000181163/ENSG00000131469/ENSG00000170889/ENSG00000172809/ENSG00000169567/ENSG00000241343/ENSG00000181588…
GO:0044270	cellular nitrogen compound catabolic process	394	0.315044	1.63904	0.00263852	0.0964116	0.0887866	1213	tags=30%, list=21%, signal=26%	ENSG00000090013/ENSG00000189403/ENSG00000088930/ENSG00000114416/ENSG00000134333/ENSG00000122406/ENSG00000026297/ENSG00000157020/ENSG00000108424/ENSG00000277791/ENSG00000168028/ENSG00000140988/ENSG00000168209/ENSG00000136930/ENSG00000100911/ENSG00000120253/ENSG00000197958/ENSG00000177733/ENSG00000181163/ENSG00000131469/ENSG00000170889/ENSG00000172809/ENSG00000169567/ENSG00000241343/ENSG00000181588…
GO:1901361	organic cyclic compound catabolic process	405	0.307989	1.60833	0.00263852	0.0964116	0.0887866	1162	tags=29%, list=20%, signal=25%	ENSG00000090013/ENSG00000189403/ENSG00000088930/ENSG00000114416/ENSG00000134333/ENSG00000122406/ENSG00000026297/ENSG00000157020/ENSG00000108424/ENSG00000277791/ENSG00000168028/ENSG00000140988/ENSG00000168209/ENSG00000136930/ENSG00000100911/ENSG00000120253/ENSG00000197958/ENSG00000177733/ENSG00000181163/ENSG00000131469/ENSG00000170889/ENSG00000113924/ENSG00000172809/ENSG00000169567/ENSG00000241343…
GO:0019221	cytokine-mediated signaling pathway	269	0.287129	1.4352	0.0026455	0.0964116	0.0887866	881	tags=23%, list=15%, signal=20%	ENSG00000089685/ENSG00000105974/ENSG00000172757/ENSG00000277791/ENSG00000122566/ENSG00000125148/ENSG00000136930/ENSG00000100911/ENSG00000019582/ENSG00000185043/ENSG00000090339/ENSG00000175354/ENSG00000131876/ENSG00000130402/ENSG00000125726/ENSG00000164924/ENSG00000100784/ENSG00000070831/ENSG00000143106/ENSG00000151422/ENSG00000068745/ENSG00000065548/ENSG00000185187/ENSG00000129084/ENSG00000142168…
GO:0051301	cell division	274	0.427013	2.13605	0.00265957	0.0964116	0.0887866	620	tags=24%, list=11%, signal=22%	ENSG00000089685/ENSG00000123416/ENSG00000137804/ENSG00000154473/ENSG00000172757/ENSG00000167553/ENSG00000203760/ENSG00000164611/ENSG00000122952/ENSG00000134057/ENSG00000123975/ENSG00000131747/ENSG00000151465/ENSG00000175063/ENSG00000173207/ENSG00000196230/ENSG00000178999/ENSG00000157456/ENSG00000066279/ENSG00000142945/ENSG00000097033/ENSG00000120253/ENSG00000136824/ENSG00000185043/ENSG00000149636…
GO:0019439	aromatic compound catabolic process	398	0.317049	1.65062	0.0026738	0.0964116	0.0887866	1162	tags=30%, list=20%, signal=26%	ENSG00000090013/ENSG00000189403/ENSG00000088930/ENSG00000114416/ENSG00000134333/ENSG00000122406/ENSG00000026297/ENSG00000157020/ENSG00000108424/ENSG00000277791/ENSG00000168028/ENSG00000140988/ENSG00000168209/ENSG00000136930/ENSG00000100911/ENSG00000120253/ENSG00000197958/ENSG00000177733/ENSG00000181163/ENSG00000131469/ENSG00000170889/ENSG00000113924/ENSG00000172809/ENSG00000169567/ENSG00000241343…
GO:0000278	mitotic cell cycle	498	0.349785	1.85502	0.00268097	0.0964116	0.0887866	1111	tags=29%, list=19%, signal=26%	ENSG00000089685/ENSG00000123416/ENSG00000137804/ENSG00000123080/ENSG00000154473/ENSG00000172757/ENSG00000100526/ENSG00000167553/ENSG00000203760/ENSG00000164611/ENSG00000183856/ENSG00000122952/ENSG00000134057/ENSG00000108424/ENSG00000123975/ENSG00000131747/ENSG00000175063/ENSG00000173207/ENSG00000196230/ENSG00000277791/ENSG00000127824/ENSG00000126457/ENSG00000178999/ENSG00000157456/ENSG00000142945…
GO:0016032	viral process	498	0.277119	1.46965	0.00268097	0.0964116	0.0887866	1262	tags=28%, list=22%, signal=24%	ENSG00000105974/ENSG00000100097/ENSG00000182481/ENSG00000172757/ENSG00000122406/ENSG00000157020/ENSG00000108424/ENSG00000131747/ENSG00000277791/ENSG00000168028/ENSG00000140988/ENSG00000163565/ENSG00000129351/ENSG00000087365/ENSG00000136930/ENSG00000145901/ENSG00000120253/ENSG00000164985/ENSG00000197958/ENSG00000019582/ENSG00000124177/ENSG00000181163/ENSG00000131469/ENSG00000170889/ENSG00000090339…
GO:0007010	cytoskeleton organization	480	0.272157	1.43037	0.00276243	0.0980084	0.0902571	674	tags=17%, list=11%, signal=17%	ENSG00000089685/ENSG00000123416/ENSG00000137804/ENSG00000172757/ENSG00000167553/ENSG00000203760/ENSG00000140416/ENSG00000134057/ENSG00000108424/ENSG00000196230/ENSG00000127824/ENSG00000178999/ENSG00000066279/ENSG00000108518/ENSG00000142945/ENSG00000176014/ENSG00000143549/ENSG00000181163/ENSG00000185043/ENSG00000175216/ENSG00000196924/ENSG00000090339/ENSG00000114796/ENSG00000213465/ENSG00000100345…
GO:1903047	mitotic cell cycle process	440	0.340369	1.78087	0.00277778	0.0980084	0.0902571	1111	tags=29%, list=19%, signal=26%	ENSG00000089685/ENSG00000137804/ENSG00000123080/ENSG00000154473/ENSG00000172757/ENSG00000100526/ENSG00000164611/ENSG00000183856/ENSG00000122952/ENSG00000134057/ENSG00000108424/ENSG00000123975/ENSG00000131747/ENSG00000175063/ENSG00000196230/ENSG00000277791/ENSG00000127824/ENSG00000126457/ENSG00000178999/ENSG00000157456/ENSG00000142945/ENSG00000136930/ENSG00000100911/ENSG00000148773/ENSG00000136824…
GO:0034220	ion transmembrane transport	279	-0.296553	-1.42998	0.00322061	0.112571	0.103668	901	tags=22%, list=15%, signal=19%	ENSG00000167700/ENSG00000078668/ENSG00000168710/ENSG00000165629/ENSG00000109572/ENSG00000254087/ENSG00000124564/ENSG00000167323/ENSG00000137700/ENSG00000107745/ENSG00000163399/ENSG00000110911/ENSG00000120509/ENSG00000132326/ENSG00000110955/ENSG00000197386/ENSG00000102158/ENSG00000146729/ENSG00000145349/ENSG00000153822/ENSG00000173221/ENSG00000058668/ENSG00000154723/ENSG00000115944/ENSG00000154518…
GO:0017144	drug metabolic process	357	-0.27576	-1.36419	0.00326797	0.113169	0.104218	1135	tags=26%, list=19%, signal=22%	ENSG00000126883/ENSG00000139684/ENSG00000137288/ENSG00000114573/ENSG00000109390/ENSG00000125356/ENSG00000186010/ENSG00000184983/ENSG00000102144/ENSG00000147162/ENSG00000161533/ENSG00000142192/ENSG00000078401/ENSG00000166228/ENSG00000125450/ENSG00000059573/ENSG00000136381/ENSG00000147123/ENSG00000008513/ENSG00000165672/ENSG00000065518/ENSG00000168710/ENSG00000165629/ENSG00000058804/ENSG00000160209…
GO:0032543	mitochondrial translation	117	-0.377654	-1.60174	0.00340136	0.116707	0.107477	1504	tags=44%, list=26%, signal=34%	ENSG00000214026/ENSG00000179271/ENSG00000082515/ENSG00000178952/ENSG00000243147/ENSG00000074071/ENSG00000173141/ENSG00000136897/ENSG00000135972/ENSG00000167112/ENSG00000143374/ENSG00000122085/ENSG00000182180/ENSG00000239789/ENSG00000137288/ENSG00000266472/ENSG00000048544/ENSG00000085760/ENSG00000156928/ENSG00000174547/ENSG00000148824/ENSG00000105364/ENSG00000172586/ENSG00000123297/ENSG00000117593…
GO:0008202	steroid metabolic process	93	-0.378709	-1.55068	0.00352113	0.11724	0.107967	816	tags=24%, list=14%, signal=21%	ENSG00000100600/ENSG00000185591/ENSG00000075239/ENSG00000163399/ENSG00000085662/ENSG00000050405/ENSG00000104763/ENSG00000001630/ENSG00000170522/ENSG00000118785/ENSG00000170099/ENSG00000165029/ENSG00000067064/ENSG00000152904/ENSG00000147383/ENSG00000147155/ENSG00000109929/ENSG00000196139/ENSG00000135744/ENSG00000167315/ENSG00000198189/ENSG00000166224
GO:0030073	insulin secretion	57	-0.457445	-1.71148	0.00356506	0.11724	0.107967	710	tags=30%, list=12%, signal=26%	ENSG00000198843/ENSG00000134852/ENSG00000184349/ENSG00000132326/ENSG00000135046/ENSG00000169100/ENSG00000154229/ENSG00000123384/ENSG00000054148/ENSG00000110090/ENSG00000124766/ENSG00000088986/ENSG00000155380/ENSG00000143158/ENSG00000118418/ENSG00000197635/ENSG00000148672
GO:0009060	aerobic respiration	58	-0.455321	-1.70702	0.00362319	0.11724	0.107967	709	tags=29%, list=12%, signal=26%	ENSG00000117640/ENSG00000180185/ENSG00000173660/ENSG00000239900/ENSG00000119912/ENSG00000115944/ENSG00000204370/ENSG00000131828/ENSG00000155463/ENSG00000131143/ENSG00000111775/ENSG00000126267/ENSG00000014919/ENSG00000168291/ENSG00000178741/ENSG00000091140/ENSG00000140740
GO:0009063	cellular amino acid catabolic process	46	-0.490582	-1.76366	0.00366972	0.11724	0.107967	527	tags=26%, list=9%, signal=24%	ENSG00000164904/ENSG00000058668/ENSG00000196177/ENSG00000183077/ENSG00000153904/ENSG00000128928/ENSG00000198130/ENSG00000091140/ENSG00000241935/ENSG00000248098/ENSG00000117009/ENSG00000148672
GO:0032088	negative regulation of NF-kappaB transcription factor activity	26	-0.565405	-1.78242	0.00369004	0.11724	0.107967	1675	tags=50%, list=29%, signal=36%	ENSG00000125826/ENSG00000138061/ENSG00000185104/ENSG00000205542/ENSG00000187555/ENSG00000108465/ENSG00000014123/ENSG00000149600/ENSG00000106052/ENSG00000138757/ENSG00000196975/ENSG00000187446/ENSG00000167815
GO:0009062	fatty acid catabolic process	45	-0.486991	-1.73578	0.0037037	0.11724	0.107967	388	tags=24%, list=7%, signal=23%	ENSG00000213965/ENSG00000121310/ENSG00000164039/ENSG00000110090/ENSG00000084754/ENSG00000128928/ENSG00000198130/ENSG00000104823/ENSG00000167315/ENSG00000105379/ENSG00000132793
GO:0050796	regulation of insulin secretion	48	-0.479232	-1.72794	0.00371058	0.11724	0.107967	704	tags=31%, list=12%, signal=28%	ENSG00000134852/ENSG00000184349/ENSG00000132326/ENSG00000169100/ENSG00000154229/ENSG00000123384/ENSG00000054148/ENSG00000110090/ENSG00000124766/ENSG00000088986/ENSG00000155380/ENSG00000143158/ENSG00000118418/ENSG00000197635/ENSG00000148672
GO:0006687	glycosphingolipid metabolic process	27	-0.583875	-1.85106	0.00373134	0.11724	0.107967	673	tags=30%, list=11%, signal=26%	ENSG00000197746/ENSG00000104763/ENSG00000213614/ENSG00000128242/ENSG00000102393/ENSG00000158850/ENSG00000148154/ENSG00000105855
GO:0045773	positive regulation of axon extension	22	-0.576912	-1.73268	0.00377358	0.11724	0.107967	668	tags=50%, list=11%, signal=44%	ENSG00000105429/ENSG00000131711/ENSG00000008086/ENSG00000149269/ENSG00000101126/ENSG00000073803/ENSG00000123384/ENSG00000018189/ENSG00000099250/ENSG00000127603/ENSG00000112902
GO:1903053	regulation of extracellular matrix organization	10	-0.717184	-1.72111	0.00383877	0.11724	0.107967	408	tags=50%, list=7%, signal=47%	ENSG00000144824/ENSG00000067182/ENSG00000123384/ENSG00000135744/ENSG00000197635
GO:0006956	complement activation	12	-0.690345	-1.75168	0.00387597	0.11724	0.107967	215	tags=33%, list=4%, signal=32%	ENSG00000205403/ENSG00000085063/ENSG00000000971/ENSG00000120885
GO:1900027	regulation of ruffle assembly	12	0.704047	1.85091	0.00411523	0.11724	0.107967	179	tags=33%, list=3%, signal=32%	ENSG00000105974/ENSG00000108518/ENSG00000140995/ENSG00000090339
GO:0019054	modulation by virus of host process	11	0.727846	1.87738	0.00412371	0.11724	0.107967	606	tags=36%, list=10%, signal=33%	ENSG00000182481/ENSG00000108424/ENSG00000101558/ENSG00000128829
GO:0071425	hematopoietic stem cell proliferation	11	0.71863	1.85361	0.00412371	0.11724	0.107967	1044	tags=55%, list=18%, signal=45%	ENSG00000244754/ENSG00000198492/ENSG00000177479/ENSG00000055332/ENSG00000071994/ENSG00000139083
GO:2000179	positive regulation of neural precursor cell proliferation	10	0.732445	1.84437	0.004158	0.11724	0.107967	191	tags=40%, list=3%, signal=39%	ENSG00000187109/ENSG00000066279/ENSG00000196924/ENSG00000205336
GO:0008608	attachment of spindle microtubules to kinetochore	16	0.681492	1.93212	0.00423729	0.11724	0.107967	388	tags=38%, list=7%, signal=35%	ENSG00000154473/ENSG00000134057/ENSG00000178999/ENSG00000142945/ENSG00000070831/ENSG00000080986
GO:0006336	DNA replication-independent nucleosome assembly	21	0.615458	1.88353	0.00425532	0.11724	0.107967	1011	tags=43%, list=17%, signal=36%	ENSG00000203760/ENSG00000197061/ENSG00000181163/ENSG00000166451/ENSG00000123485/ENSG00000151725/ENSG00000132780/ENSG00000128708/ENSG00000148229
GO:0034508	centromere complex assembly	21	0.609813	1.86626	0.00425532	0.11724	0.107967	546	tags=33%, list=9%, signal=30%	ENSG00000203760/ENSG00000197061/ENSG00000181163/ENSG00000166451/ENSG00000123485/ENSG00000151725/ENSG00000132780
GO:0007094	mitotic spindle assembly checkpoint	23	0.58924	1.86174	0.00426439	0.11724	0.107967	1484	tags=61%, list=25%, signal=46%	ENSG00000154473/ENSG00000134057/ENSG00000178999/ENSG00000080986/ENSG00000116670/ENSG00000040275/ENSG00000205629/ENSG00000047410/ENSG00000178295/ENSG00000112742/ENSG00000164109/ENSG00000117724/ENSG00000169679/ENSG00000144635
GO:0031577	spindle checkpoint	23	0.58924	1.86174	0.00426439	0.11724	0.107967	1484	tags=61%, list=25%, signal=46%	ENSG00000154473/ENSG00000134057/ENSG00000178999/ENSG00000080986/ENSG00000116670/ENSG00000040275/ENSG00000205629/ENSG00000047410/ENSG00000178295/ENSG00000112742/ENSG00000164109/ENSG00000117724/ENSG00000169679/ENSG00000144635
GO:0071173	spindle assembly checkpoint	23	0.58924	1.86174	0.00426439	0.11724	0.107967	1484	tags=61%, list=25%, signal=46%	ENSG00000154473/ENSG00000134057/ENSG00000178999/ENSG00000080986/ENSG00000116670/ENSG00000040275/ENSG00000205629/ENSG00000047410/ENSG00000178295/ENSG00000112742/ENSG00000164109/ENSG00000117724/ENSG00000169679/ENSG00000144635
GO:0071174	mitotic spindle checkpoint	23	0.58924	1.86174	0.00426439	0.11724	0.107967	1484	tags=61%, list=25%, signal=46%	ENSG00000154473/ENSG00000134057/ENSG00000178999/ENSG00000080986/ENSG00000116670/ENSG00000040275/ENSG00000205629/ENSG00000047410/ENSG00000178295/ENSG00000112742/ENSG00000164109/ENSG00000117724/ENSG00000169679/ENSG00000144635
GO:0072676	lymphocyte migration	18	0.629358	1.84395	0.00426439	0.11724	0.107967	827	tags=44%, list=14%, signal=38%	ENSG00000113811/ENSG00000002586/ENSG00000090339/ENSG00000067560/ENSG00000099942/ENSG00000154305/ENSG00000064651/ENSG00000217555
GO:0007127	meiosis I	27	0.534083	1.74163	0.00429185	0.11724	0.107967	599	tags=26%, list=10%, signal=23%	ENSG00000164611/ENSG00000123975/ENSG00000131747/ENSG00000144554/ENSG00000113522/ENSG00000185627/ENSG00000087586
GO:0033047	regulation of mitotic sister chromatid segregation	45	0.496592	1.81941	0.004329	0.11724	0.107967	741	tags=33%, list=13%, signal=29%	ENSG00000154473/ENSG00000164611/ENSG00000134057/ENSG00000178999/ENSG00000126787/ENSG00000004897/ENSG00000080986/ENSG00000116670/ENSG00000164190/ENSG00000040275/ENSG00000205629/ENSG00000047410/ENSG00000102030/ENSG00000113648/ENSG00000178295
GO:0072089	stem cell proliferation	26	0.565935	1.81667	0.00434783	0.11724	0.107967	1053	tags=38%, list=18%, signal=32%	ENSG00000244754/ENSG00000066279/ENSG00000126070/ENSG00000198492/ENSG00000177479/ENSG00000055332/ENSG00000071994/ENSG00000161800/ENSG00000139083/ENSG00000153187
GO:1900024	regulation of substrate adhesion-dependent cell spreading	26	0.552024	1.77202	0.00434783	0.11724	0.107967	645	tags=38%, list=11%, signal=34%	ENSG00000185043/ENSG00000196924/ENSG00000163466/ENSG00000197747/ENSG00000130402/ENSG00000119185/ENSG00000070831/ENSG00000117228/ENSG00000099942/ENSG00000079805
GO:1903046	meiotic cell cycle process	52	0.490985	1.87024	0.00434783	0.11724	0.107967	730	tags=27%, list=12%, signal=24%	ENSG00000164611/ENSG00000123975/ENSG00000131747/ENSG00000066279/ENSG00000136824/ENSG00000100345/ENSG00000144554/ENSG00000113522/ENSG00000185627/ENSG00000113810/ENSG00000087586/ENSG00000198492/ENSG00000131462/ENSG00000163535
GO:1905819	negative regulation of chromosome separation	25	0.606656	1.93829	0.0043573	0.11724	0.107967	896	tags=44%, list=15%, signal=37%	ENSG00000154473/ENSG00000164611/ENSG00000134057/ENSG00000178999/ENSG00000080986/ENSG00000116670/ENSG00000040275/ENSG00000205629/ENSG00000047410/ENSG00000178295/ENSG00000112742
GO:2000816	negative regulation of mitotic sister chromatid separation	25	0.606656	1.93829	0.0043573	0.11724	0.107967	896	tags=44%, list=15%, signal=37%	ENSG00000154473/ENSG00000164611/ENSG00000134057/ENSG00000178999/ENSG00000080986/ENSG00000116670/ENSG00000040275/ENSG00000205629/ENSG00000047410/ENSG00000178295/ENSG00000112742
GO:0034728	nucleosome organization	55	0.484575	1.85813	0.00454545	0.121429	0.111825	1102	tags=33%, list=19%, signal=27%	ENSG00000187109/ENSG00000203760/ENSG00000197061/ENSG00000092201/ENSG00000124575/ENSG00000181163/ENSG00000166451/ENSG00000204256/ENSG00000123485/ENSG00000151725/ENSG00000127483/ENSG00000132780/ENSG00000204209/ENSG00000113648/ENSG00000136938/ENSG00000128708/ENSG00000148229/ENSG00000127616
GO:0007088	regulation of mitotic nuclear division	83	0.438825	1.83573	0.00462963	0.122788	0.113077	1086	tags=35%, list=19%, signal=29%	ENSG00000137804/ENSG00000154473/ENSG00000164611/ENSG00000134057/ENSG00000175063/ENSG00000178999/ENSG00000148773/ENSG00000126787/ENSG00000004897/ENSG00000080986/ENSG00000101972/ENSG00000116670/ENSG00000108055/ENSG00000164190/ENSG00000040275/ENSG00000205629/ENSG00000087586/ENSG00000047410/ENSG00000102030/ENSG00000146247/ENSG00000113648/ENSG00000178295/ENSG00000086065/ENSG00000112742/ENSG00000082641…
GO:0002181	cytoplasmic translation	77	0.420989	1.73048	0.004662	0.122788	0.113077	1690	tags=51%, list=29%, signal=37%	ENSG00000168028/ENSG00000125977/ENSG00000172809/ENSG00000241343/ENSG00000171858/ENSG00000065548/ENSG00000154813/ENSG00000213741/ENSG00000147677/ENSG00000144713/ENSG00000161970/ENSG00000198918/ENSG00000104131/ENSG00000186468/ENSG00000114391/ENSG00000104408/ENSG00000198492/ENSG00000232112/ENSG00000156482/ENSG00000175390/ENSG00000130811/ENSG00000162244/ENSG00000108298/ENSG00000149100/ENSG00000100664…
GO:0044839	cell cycle G2/M phase transition	156	0.330993	1.52773	0.00472813	0.123286	0.113535	1111	tags=32%, list=19%, signal=27%	ENSG00000134057/ENSG00000196230/ENSG00000277791/ENSG00000127824/ENSG00000178999/ENSG00000157456/ENSG00000136930/ENSG00000100911/ENSG00000181163/ENSG00000175216/ENSG00000143106/ENSG00000129084/ENSG00000170312/ENSG00000138107/ENSG00000249115/ENSG00000110092/ENSG00000137100/ENSG00000110801/ENSG00000143476/ENSG00000141867/ENSG00000167552/ENSG00000185627/ENSG00000163781/ENSG00000131351/ENSG00000115233…
GO:0019637	organophosphate metabolic process	492	-0.258241	-1.31415	0.00474684	0.123286	0.113535	1139	tags=24%, list=19%, signal=21%	ENSG00000175283/ENSG00000124217/ENSG00000126883/ENSG00000028839/ENSG00000137288/ENSG00000114573/ENSG00000133056/ENSG00000109390/ENSG00000125356/ENSG00000186010/ENSG00000152620/ENSG00000184983/ENSG00000102144/ENSG00000147162/ENSG00000142192/ENSG00000135845/ENSG00000125450/ENSG00000105835/ENSG00000068366/ENSG00000154328/ENSG00000124155/ENSG00000204084/ENSG00000128050/ENSG00000143179/ENSG00000147123…
GO:0000086	G2/M transition of mitotic cell cycle	148	0.336494	1.53727	0.00479616	0.123708	0.113924	1111	tags=32%, list=19%, signal=27%	ENSG00000134057/ENSG00000196230/ENSG00000277791/ENSG00000127824/ENSG00000178999/ENSG00000157456/ENSG00000136930/ENSG00000100911/ENSG00000175216/ENSG00000143106/ENSG00000129084/ENSG00000170312/ENSG00000138107/ENSG00000249115/ENSG00000110092/ENSG00000137100/ENSG00000110801/ENSG00000143476/ENSG00000141867/ENSG00000167552/ENSG00000185627/ENSG00000163781/ENSG00000131351/ENSG00000115233/ENSG00000072571…
GO:0045930	negative regulation of mitotic cell cycle	171	0.315662	1.47433	0.00493827	0.125714	0.115772	1024	tags=28%, list=17%, signal=24%	ENSG00000123080/ENSG00000154473/ENSG00000164611/ENSG00000122952/ENSG00000134057/ENSG00000131747/ENSG00000277791/ENSG00000126457/ENSG00000178999/ENSG00000136930/ENSG00000100911/ENSG00000115966/ENSG00000117748/ENSG00000132646/ENSG00000143106/ENSG00000129084/ENSG00000170312/ENSG00000161970/ENSG00000080986/ENSG00000110092/ENSG00000110801/ENSG00000116670/ENSG00000143294/ENSG00000185627/ENSG00000163781…
GO:0032787	monocarboxylic acid metabolic process	239	-0.308254	-1.45296	0.00499168	0.125714	0.115772	434	tags=15%, list=7%, signal=15%	ENSG00000075188/ENSG00000165475/ENSG00000196177/ENSG00000079739/ENSG00000131828/ENSG00000183549/ENSG00000213965/ENSG00000110958/ENSG00000145439/ENSG00000067182/ENSG00000183747/ENSG00000138744/ENSG00000105854/ENSG00000127838/ENSG00000121310/ENSG00000164039/ENSG00000168291/ENSG00000110090/ENSG00000196139/ENSG00000084754/ENSG00000128928/ENSG00000198130/ENSG00000097021/ENSG00000074416/ENSG00000155380…
GO:1901990	regulation of mitotic cell cycle phase transition	234	0.291814	1.43401	0.00501253	0.125714	0.115772	1111	tags=27%, list=19%, signal=23%	ENSG00000123080/ENSG00000154473/ENSG00000134057/ENSG00000175063/ENSG00000196230/ENSG00000277791/ENSG00000127824/ENSG00000126457/ENSG00000178999/ENSG00000136930/ENSG00000100911/ENSG00000126787/ENSG00000175216/ENSG00000117748/ENSG00000132646/ENSG00000143106/ENSG00000129084/ENSG00000170312/ENSG00000004897/ENSG00000138107/ENSG00000161970/ENSG00000249115/ENSG00000080986/ENSG00000110092/ENSG00000137100…
GO:0008610	lipid biosynthetic process	233	-0.31235	-1.46382	0.00503356	0.125714	0.115772	784	tags=20%, list=13%, signal=18%	ENSG00000185591/ENSG00000163399/ENSG00000085662/ENSG00000166908/ENSG00000172954/ENSG00000026652/ENSG00000109670/ENSG00000101266/ENSG00000143036/ENSG00000242372/ENSG00000104763/ENSG00000135046/ENSG00000001630/ENSG00000170522/ENSG00000133027/ENSG00000090054/ENSG00000197858/ENSG00000172057/ENSG00000139624/ENSG00000185808/ENSG00000183549/ENSG00000110958/ENSG00000067064/ENSG00000128242/ENSG00000145439…
GO:1903530	regulation of secretion by cell	191	-0.328685	-1.5025	0.00504202	0.125714	0.115772	757	tags=22%, list=13%, signal=20%	ENSG00000089248/ENSG00000125618/ENSG00000198843/ENSG00000134852/ENSG00000184349/ENSG00000132326/ENSG00000145730/ENSG00000147044/ENSG00000105514/ENSG00000143457/ENSG00000135046/ENSG00000119541/ENSG00000169100/ENSG00000001630/ENSG00000118785/ENSG00000164111/ENSG00000163251/ENSG00000124145/ENSG00000073969/ENSG00000092820/ENSG00000067182/ENSG00000127838/ENSG00000154229/ENSG00000158528/ENSG00000159210…
GO:0022900	electron transport chain	116	-0.375549	-1.58711	0.0051458	0.12715	0.117094	1104	tags=33%, list=19%, signal=27%	ENSG00000109390/ENSG00000125356/ENSG00000186010/ENSG00000072682/ENSG00000184983/ENSG00000147123/ENSG00000065518/ENSG00000160194/ENSG00000168653/ENSG00000130414/ENSG00000085662/ENSG00000147684/ENSG00000205707/ENSG00000127540/ENSG00000173660/ENSG00000178127/ENSG00000173221/ENSG00000115944/ENSG00000204370/ENSG00000131143/ENSG00000139180/ENSG00000119421/ENSG00000111775/ENSG00000136003/ENSG00000126267…
GO:1901987	regulation of cell cycle phase transition	246	0.289437	1.42291	0.00519481	0.12715	0.117094	1042	tags=26%, list=18%, signal=23%	ENSG00000123080/ENSG00000154473/ENSG00000134057/ENSG00000175063/ENSG00000196230/ENSG00000277791/ENSG00000127824/ENSG00000126457/ENSG00000178999/ENSG00000136930/ENSG00000100911/ENSG00000181163/ENSG00000126787/ENSG00000175216/ENSG00000117748/ENSG00000132646/ENSG00000143106/ENSG00000129084/ENSG00000170312/ENSG00000004897/ENSG00000138107/ENSG00000161970/ENSG00000249115/ENSG00000080986/ENSG00000110092…
GO:0008284	positive regulation of cell proliferation	259	0.279423	1.3923	0.00520833	0.12715	0.117094	699	tags=18%, list=12%, signal=17%	ENSG00000089685/ENSG00000187109/ENSG00000189403/ENSG00000197956/ENSG00000132507/ENSG00000183856/ENSG00000134057/ENSG00000151465/ENSG00000244754/ENSG00000126457/ENSG00000066279/ENSG00000166197/ENSG00000019582/ENSG00000113811/ENSG00000181163/ENSG00000185043/ENSG00000196924/ENSG00000170889/ENSG00000205336/ENSG00000115966/ENSG00000125726/ENSG00000198901/ENSG00000186298/ENSG00000119185/ENSG00000151422…
GO:0010608	posttranscriptional regulation of gene expression	358	0.271371	1.39552	0.0052356	0.12715	0.117094	1092	tags=26%, list=19%, signal=23%	ENSG00000105974/ENSG00000114416/ENSG00000132507/ENSG00000122406/ENSG00000197061/ENSG00000157020/ENSG00000151465/ENSG00000277791/ENSG00000122566/ENSG00000129351/ENSG00000166197/ENSG00000136930/ENSG00000100911/ENSG00000120253/ENSG00000180098/ENSG00000177733/ENSG00000181163/ENSG00000170889/ENSG00000172809/ENSG00000165525/ENSG00000067560/ENSG00000156256/ENSG00000181588/ENSG00000164924/ENSG00000110321…
GO:0072594	establishment of protein localization to organelle	334	0.280534	1.43324	0.00527704	0.12733	0.11726	1158	tags=28%, list=20%, signal=24%	ENSG00000106803/ENSG00000182481/ENSG00000122406/ENSG00000108424/ENSG00000074695/ENSG00000168028/ENSG00000140988/ENSG00000134809/ENSG00000166197/ENSG00000114850/ENSG00000097033/ENSG00000197958/ENSG00000131469/ENSG00000129003/ENSG00000196924/ENSG00000170889/ENSG00000164808/ENSG00000172809/ENSG00000241343/ENSG00000174780/ENSG00000171858/ENSG00000188846/ENSG00000164924/ENSG00000185009/ENSG00000160789…
GO:0044770	cell cycle phase transition	316	0.287266	1.45833	0.00531915	0.127523	0.117438	1042	tags=26%, list=18%, signal=23%	ENSG00000123080/ENSG00000154473/ENSG00000100526/ENSG00000183856/ENSG00000134057/ENSG00000123975/ENSG00000175063/ENSG00000196230/ENSG00000277791/ENSG00000127824/ENSG00000126457/ENSG00000178999/ENSG00000157456/ENSG00000136930/ENSG00000100911/ENSG00000181163/ENSG00000126787/ENSG00000175216/ENSG00000117748/ENSG00000132646/ENSG00000143106/ENSG00000151893/ENSG00000129084/ENSG00000170312/ENSG00000004897…
GO:0006643	membrane lipid metabolic process	81	-0.393669	-1.581	0.00539568	0.127951	0.117831	562	tags=22%, list=10%, signal=20%	ENSG00000197746/ENSG00000104763/ENSG00000170522/ENSG00000133027/ENSG00000090054/ENSG00000197858/ENSG00000172057/ENSG00000139624/ENSG00000185808/ENSG00000213614/ENSG00000128242/ENSG00000102393/ENSG00000067182/ENSG00000158850/ENSG00000111897/ENSG00000148154/ENSG00000166224/ENSG00000105855
GO:0006665	sphingolipid metabolic process	62	-0.437643	-1.65773	0.00540541	0.127951	0.117831	673	tags=26%, list=11%, signal=23%	ENSG00000197746/ENSG00000104763/ENSG00000170522/ENSG00000133027/ENSG00000090054/ENSG00000172057/ENSG00000139624/ENSG00000213614/ENSG00000128242/ENSG00000102393/ENSG00000067182/ENSG00000158850/ENSG00000111897/ENSG00000148154/ENSG00000166224/ENSG00000105855
GO:0034097	response to cytokine	421	0.25644	1.33728	0.00547945	0.128199	0.11806	881	tags=20%, list=15%, signal=19%	ENSG00000089685/ENSG00000123416/ENSG00000105974/ENSG00000143321/ENSG00000172757/ENSG00000178035/ENSG00000277791/ENSG00000122566/ENSG00000125148/ENSG00000163565/ENSG00000136930/ENSG00000076944/ENSG00000100911/ENSG00000019582/ENSG00000185043/ENSG00000090339/ENSG00000175354/ENSG00000067560/ENSG00000131876/ENSG00000130402/ENSG00000125726/ENSG00000164924/ENSG00000100784/ENSG00000070831/ENSG00000143106…
GO:0090277	positive regulation of peptide hormone secretion	24	-0.562073	-1.74537	0.00548446	0.128199	0.11806	274	tags=29%, list=5%, signal=28%	ENSG00000123384/ENSG00000054148/ENSG00000124766/ENSG00000164022/ENSG00000088986/ENSG00000143158/ENSG00000148672
GO:0043043	peptide biosynthetic process	445	0.248171	1.29745	0.00561798	0.130064	0.119778	1187	tags=28%, list=20%, signal=24%	ENSG00000114416/ENSG00000132507/ENSG00000122406/ENSG00000151465/ENSG00000168028/ENSG00000140988/ENSG00000129351/ENSG00000166197/ENSG00000145901/ENSG00000172590/ENSG00000125977/ENSG00000180098/ENSG00000197958/ENSG00000103707/ENSG00000181163/ENSG00000131469/ENSG00000170889/ENSG00000148187/ENSG00000132676/ENSG00000172809/ENSG00000196305/ENSG00000165525/ENSG00000241343/ENSG00000067560/ENSG00000156256…
GO:0006412	translation	436	0.25161	1.31363	0.0056338	0.130064	0.119778	1158	tags=28%, list=20%, signal=24%	ENSG00000114416/ENSG00000132507/ENSG00000122406/ENSG00000151465/ENSG00000168028/ENSG00000140988/ENSG00000129351/ENSG00000166197/ENSG00000145901/ENSG00000172590/ENSG00000125977/ENSG00000180098/ENSG00000197958/ENSG00000103707/ENSG00000181163/ENSG00000131469/ENSG00000170889/ENSG00000148187/ENSG00000132676/ENSG00000172809/ENSG00000196305/ENSG00000165525/ENSG00000241343/ENSG00000067560/ENSG00000156256…
GO:0001974	blood vessel remodeling	11	-0.715345	-1.76506	0.00580271	0.13233	0.121864	394	tags=64%, list=7%, signal=59%	ENSG00000101439/ENSG00000101384/ENSG00000198959/ENSG00000105997/ENSG00000135679/ENSG00000135744/ENSG00000167601
GO:0035774	positive regulation of insulin secretion involved in cellular response to glucose stimulus	11	-0.71467	-1.76339	0.00580271	0.13233	0.121864	274	tags=45%, list=5%, signal=43%	ENSG00000107758/ENSG00000123384/ENSG00000054148/ENSG00000088986/ENSG00000143158
GO:0030224	monocyte differentiation	12	0.664281	1.74637	0.00617284	0.134629	0.123982	559	tags=33%, list=10%, signal=30%	ENSG00000163565/ENSG00000019582/ENSG00000100345/ENSG00000125686
GO:1903131	mononuclear cell differentiation	12	0.664281	1.74637	0.00617284	0.134629	0.123982	559	tags=33%, list=10%, signal=30%	ENSG00000163565/ENSG00000019582/ENSG00000100345/ENSG00000125686
GO:0071549	cellular response to dexamethasone stimulus	11	0.695364	1.7936	0.00618557	0.134629	0.123982	423	tags=36%, list=7%, signal=34%	ENSG00000168209/ENSG00000090339/ENSG00000113580/ENSG00000151247
GO:0051383	kinetochore organization	10	0.711471	1.79155	0.00623701	0.134629	0.123982	501	tags=50%, list=9%, signal=46%	ENSG00000203760/ENSG00000136824/ENSG00000166451/ENSG00000080986/ENSG00000113810
GO:0072678	T cell migration	13	0.693853	1.85374	0.00632911	0.134629	0.123982	648	tags=46%, list=11%, signal=41%	ENSG00000113811/ENSG00000002586/ENSG00000090339/ENSG00000067560/ENSG00000099942/ENSG00000064651
GO:0090162	establishment of epithelial cell polarity	13	0.690193	1.84397	0.00632911	0.134629	0.123982	257	tags=31%, list=4%, signal=29%	ENSG00000066933/ENSG00000067560/ENSG00000148498/ENSG00000070831
GO:1904031	positive regulation of cyclin-dependent protein kinase activity	13	0.709664	1.89599	0.00632911	0.134629	0.123982	395	tags=31%, list=7%, signal=29%	ENSG00000134057/ENSG00000123975/ENSG00000173207/ENSG00000110092
GO:0015949	nucleobase-containing small molecule interconversion	19	0.582523	1.73516	0.00635593	0.134629	0.123982	977	tags=42%, list=17%, signal=35%	ENSG00000198431/ENSG00000168393/ENSG00000143774/ENSG00000162433/ENSG00000239672/ENSG00000243678/ENSG00000128951/ENSG00000104687
GO:0043486	histone exchange	22	0.57626	1.80309	0.00635593	0.134629	0.123982	546	tags=32%, list=9%, signal=29%	ENSG00000203760/ENSG00000197061/ENSG00000181163/ENSG00000166451/ENSG00000123485/ENSG00000151725/ENSG00000132780
GO:0097366	response to bronchodilator	16	0.624458	1.77042	0.00635593	0.134629	0.123982	912	tags=50%, list=16%, signal=42%	ENSG00000061918/ENSG00000090339/ENSG00000142168/ENSG00000127191/ENSG00000153201/ENSG00000079805/ENSG00000135766/ENSG00000123374
GO:1901976	regulation of cell cycle checkpoint	16	0.636868	1.80561	0.00635593	0.134629	0.123982	1484	tags=62%, list=25%, signal=47%	ENSG00000134057/ENSG00000117748/ENSG00000080986/ENSG00000205629/ENSG00000047410/ENSG00000178295/ENSG00000092470/ENSG00000168411/ENSG00000164109/ENSG00000144635
GO:0007267	cell-cell signaling	404	-0.261315	-1.31195	0.00641026	0.134629	0.123982	1421	tags=30%, list=24%, signal=24%	ENSG00000120533/ENSG00000120738/ENSG00000100804/ENSG00000115419/ENSG00000113558/ENSG00000018408/ENSG00000125730/ENSG00000171862/ENSG00000163904/ENSG00000100387/ENSG00000087470/ENSG00000100764/ENSG00000179295/ENSG00000141646/ENSG00000099203/ENSG00000116266/ENSG00000138078/ENSG00000149485/ENSG00000154237/ENSG00000171843/ENSG00000166164/ENSG00000092847/ENSG00000145632/ENSG00000105402/ENSG00000107758…
GO:0090307	mitotic spindle assembly	38	0.501897	1.7895	0.00645161	0.134629	0.123982	1080	tags=37%, list=18%, signal=30%	ENSG00000089685/ENSG00000108424/ENSG00000178999/ENSG00000196924/ENSG00000067560/ENSG00000101972/ENSG00000108055/ENSG00000137807/ENSG00000047410/ENSG00000086065/ENSG00000161800/ENSG00000083937/ENSG00000153187/ENSG00000164114
GO:0010965	regulation of mitotic sister chromatid separation	37	0.507058	1.79915	0.00646552	0.134629	0.123982	741	tags=32%, list=13%, signal=29%	ENSG00000154473/ENSG00000164611/ENSG00000134057/ENSG00000178999/ENSG00000126787/ENSG00000004897/ENSG00000080986/ENSG00000116670/ENSG00000040275/ENSG00000205629/ENSG00000047410/ENSG00000178295
GO:0002685	regulation of leukocyte migration	40	0.506537	1.82021	0.00647948	0.134629	0.123982	552	tags=28%, list=9%, signal=25%	ENSG00000189403/ENSG00000106366/ENSG00000019582/ENSG00000113811/ENSG00000002586/ENSG00000090339/ENSG00000067560/ENSG00000135124/ENSG00000065427/ENSG00000099942/ENSG00000154305
GO:0061982	meiosis I cell cycle process	30	0.505907	1.70462	0.00647948	0.134629	0.123982	599	tags=23%, list=10%, signal=21%	ENSG00000164611/ENSG00000123975/ENSG00000131747/ENSG00000144554/ENSG00000113522/ENSG00000185627/ENSG00000087586
GO:0045841	negative regulation of mitotic metaphase/anaphase transition	24	0.587589	1.85746	0.00659341	0.135491	0.124775	1484	tags=58%, list=25%, signal=44%	ENSG00000154473/ENSG00000134057/ENSG00000178999/ENSG00000080986/ENSG00000116670/ENSG00000040275/ENSG00000205629/ENSG00000047410/ENSG00000178295/ENSG00000112742/ENSG00000164109/ENSG00000117724/ENSG00000169679/ENSG00000144635
GO:1902100	negative regulation of metaphase/anaphase transition of cell cycle	24	0.587589	1.85746	0.00659341	0.135491	0.124775	1484	tags=58%, list=25%, signal=44%	ENSG00000154473/ENSG00000134057/ENSG00000178999/ENSG00000080986/ENSG00000116670/ENSG00000040275/ENSG00000205629/ENSG00000047410/ENSG00000178295/ENSG00000112742/ENSG00000164109/ENSG00000117724/ENSG00000169679/ENSG00000144635
GO:0051046	regulation of secretion	203	-0.310036	-1.43051	0.00668896	0.136703	0.125892	757	tags=21%, list=13%, signal=19%	ENSG00000089248/ENSG00000125618/ENSG00000198843/ENSG00000134852/ENSG00000184349/ENSG00000132326/ENSG00000145730/ENSG00000147044/ENSG00000105514/ENSG00000143457/ENSG00000135046/ENSG00000119541/ENSG00000169100/ENSG00000001630/ENSG00000154723/ENSG00000118785/ENSG00000164111/ENSG00000163251/ENSG00000124145/ENSG00000073969/ENSG00000092820/ENSG00000067182/ENSG00000127838/ENSG00000154229/ENSG00000158528…
GO:0051225	spindle assembly	63	0.446749	1.77098	0.00677201	0.136904	0.126077	609	tags=25%, list=10%, signal=23%	ENSG00000089685/ENSG00000203760/ENSG00000108424/ENSG00000196230/ENSG00000178999/ENSG00000066279/ENSG00000196924/ENSG00000067560/ENSG00000249115/ENSG00000101972/ENSG00000131351/ENSG00000108055/ENSG00000171720/ENSG00000137807/ENSG00000087586/ENSG00000047410
GO:0051983	regulation of chromosome segregation	64	0.438247	1.74505	0.00677201	0.136904	0.126077	741	tags=28%, list=13%, signal=25%	ENSG00000154473/ENSG00000164611/ENSG00000134057/ENSG00000178999/ENSG00000142945/ENSG00000148773/ENSG00000126787/ENSG00000070831/ENSG00000004897/ENSG00000080986/ENSG00000116670/ENSG00000164190/ENSG00000040275/ENSG00000205629/ENSG00000047410/ENSG00000102030/ENSG00000113648/ENSG00000178295
GO:0140053	mitochondrial gene expression	131	-0.352244	-1.51506	0.00683761	0.137487	0.126614	1446	tags=41%, list=25%, signal=32%	ENSG00000214026/ENSG00000179271/ENSG00000082515/ENSG00000178952/ENSG00000243147/ENSG00000074071/ENSG00000173141/ENSG00000136897/ENSG00000135972/ENSG00000167112/ENSG00000143374/ENSG00000122085/ENSG00000182180/ENSG00000239789/ENSG00000137288/ENSG00000266472/ENSG00000048544/ENSG00000085760/ENSG00000156928/ENSG00000174547/ENSG00000148824/ENSG00000105364/ENSG00000172586/ENSG00000123297/ENSG00000117593…
GO:0010389	regulation of G2/M transition of mitotic cell cycle	126	0.3671	1.63829	0.00728155	0.144558	0.133125	1111	tags=34%, list=19%, signal=28%	ENSG00000134057/ENSG00000196230/ENSG00000277791/ENSG00000127824/ENSG00000178999/ENSG00000136930/ENSG00000100911/ENSG00000175216/ENSG00000143106/ENSG00000129084/ENSG00000170312/ENSG00000138107/ENSG00000249115/ENSG00000110092/ENSG00000137100/ENSG00000110801/ENSG00000143476/ENSG00000141867/ENSG00000167552/ENSG00000185627/ENSG00000163781/ENSG00000131351/ENSG00000115233/ENSG00000072571/ENSG00000240065…
GO:0042407	cristae formation	26	-0.539882	-1.70196	0.00738007	0.144558	0.133125	1490	tags=42%, list=25%, signal=32%	ENSG00000167863/ENSG00000169020/ENSG00000155008/ENSG00000165629/ENSG00000110955/ENSG00000154723/ENSG00000154518/ENSG00000241837/ENSG00000168924/ENSG00000152234/ENSG00000159199
GO:0019395	fatty acid oxidation	39	-0.474045	-1.63957	0.00742115	0.144558	0.133125	280	tags=36%, list=5%, signal=34%	ENSG00000164751/ENSG00000161533/ENSG00000100372/ENSG00000075239/ENSG00000104325/ENSG00000121310/ENSG00000164039/ENSG00000110090/ENSG00000084754/ENSG00000128928/ENSG00000198130/ENSG00000104823/ENSG00000167315/ENSG00000105379
GO:0030516	regulation of axon extension	40	-0.477911	-1.65962	0.00742115	0.144558	0.133125	1138	tags=40%, list=19%, signal=32%	ENSG00000105429/ENSG00000131711/ENSG00000092421/ENSG00000115310/ENSG00000008086/ENSG00000149269/ENSG00000085733/ENSG00000101126/ENSG00000092964/ENSG00000073803/ENSG00000123384/ENSG00000018189/ENSG00000099250/ENSG00000127603/ENSG00000112902/ENSG00000105426
GO:0034440	lipid oxidation	39	-0.474045	-1.63957	0.00742115	0.144558	0.133125	280	tags=36%, list=5%, signal=34%	ENSG00000164751/ENSG00000161533/ENSG00000100372/ENSG00000075239/ENSG00000104325/ENSG00000121310/ENSG00000164039/ENSG00000110090/ENSG00000084754/ENSG00000128928/ENSG00000198130/ENSG00000104823/ENSG00000167315/ENSG00000105379
GO:0061387	regulation of extent of cell growth	44	-0.467281	-1.66119	0.00742115	0.144558	0.133125	1138	tags=41%, list=19%, signal=33%	ENSG00000105429/ENSG00000131711/ENSG00000092421/ENSG00000115310/ENSG00000184349/ENSG00000008086/ENSG00000149269/ENSG00000085733/ENSG00000118785/ENSG00000101126/ENSG00000092964/ENSG00000073803/ENSG00000123384/ENSG00000018189/ENSG00000099250/ENSG00000127603/ENSG00000112902/ENSG00000105426
GO:0051169	nuclear transport	202	0.303869	1.46395	0.00746269	0.144614	0.133176	1015	tags=25%, list=17%, signal=22%	ENSG00000182481/ENSG00000132507/ENSG00000157020/ENSG00000108424/ENSG00000122566/ENSG00000125835/ENSG00000142684/ENSG00000143977/ENSG00000166197/ENSG00000167088/ENSG00000120253/ENSG00000164985/ENSG00000181163/ENSG00000196924/ENSG00000165525/ENSG00000186298/ENSG00000160789/ENSG00000132341/ENSG00000136810/ENSG00000139343/ENSG00000153201/ENSG00000116754/ENSG00000151247/ENSG00000198301/ENSG00000148737…
GO:0006123	mitochondrial electron transport, cytochrome c to oxygen	13	-0.660068	-1.73629	0.00757576	0.145299	0.133808	498	tags=46%, list=8%, signal=42%	ENSG00000115944/ENSG00000131143/ENSG00000111775/ENSG00000126267/ENSG00000014919/ENSG00000178741
GO:0019646	aerobic electron transport chain	13	-0.660068	-1.73629	0.00757576	0.145299	0.133808	498	tags=46%, list=8%, signal=42%	ENSG00000115944/ENSG00000131143/ENSG00000111775/ENSG00000126267/ENSG00000014919/ENSG00000178741
GO:0006811	ion transport	402	-0.258596	-1.29896	0.00798722	0.152409	0.140355	1054	tags=23%, list=18%, signal=20%	ENSG00000156398/ENSG00000100372/ENSG00000078401/ENSG00000102471/ENSG00000121073/ENSG00000068366/ENSG00000136381/ENSG00000141424/ENSG00000148175/ENSG00000104267/ENSG00000167700/ENSG00000078668/ENSG00000168710/ENSG00000165629/ENSG00000134851/ENSG00000109572/ENSG00000254087/ENSG00000124564/ENSG00000167323/ENSG00000137700/ENSG00000176087/ENSG00000107745/ENSG00000163399/ENSG00000110911/ENSG00000164466…
GO:1903524	positive regulation of blood circulation	11	0.680143	1.75434	0.00824742	0.152501	0.14044	209	tags=36%, list=4%, signal=35%	ENSG00000105974/ENSG00000140416/ENSG00000090339/ENSG00000067560
GO:0032148	activation of protein kinase B activity	10	0.691686	1.74173	0.00831601	0.152501	0.14044	1313	tags=70%, list=22%, signal=54%	ENSG00000119185/ENSG00000136810/ENSG00000119487/ENSG00000164327/ENSG00000091039/ENSG00000115355/ENSG00000214274
GO:0006308	DNA catabolic process	13	0.641279	1.71329	0.00843882	0.152501	0.14044	932	tags=54%, list=16%, signal=45%	ENSG00000189403/ENSG00000088930/ENSG00000108424/ENSG00000173614/ENSG00000160049/ENSG00000105612/ENSG00000100697
GO:0007019	microtubule depolymerization	13	0.665277	1.7774	0.00843882	0.152501	0.14044	218	tags=31%, list=4%, signal=30%	ENSG00000142945/ENSG00000185043/ENSG00000175216/ENSG00000117632
GO:0006297	nucleotide-excision repair, DNA gap filling	18	0.607192	1.77901	0.00852878	0.152501	0.14044	1281	tags=56%, list=22%, signal=44%	ENSG00000175482/ENSG00000117748/ENSG00000132646/ENSG00000035928/ENSG00000132383/ENSG00000163918/ENSG00000221983/ENSG00000106399/ENSG00000111445/ENSG00000073050
GO:0019048	modulation by virus of host morphology or physiology	18	0.60453	1.77121	0.00852878	0.152501	0.14044	879	tags=33%, list=15%, signal=28%	ENSG00000182481/ENSG00000108424/ENSG00000101558/ENSG00000128829/ENSG00000055332/ENSG00000064393
GO:0097178	ruffle assembly	17	0.60276	1.7408	0.00854701	0.152501	0.14044	179	tags=24%, list=3%, signal=23%	ENSG00000105974/ENSG00000108518/ENSG00000140995/ENSG00000090339
GO:0051653	spindle localization	27	0.514318	1.67717	0.00858369	0.152501	0.14044	620	tags=30%, list=11%, signal=27%	ENSG00000137804/ENSG00000108424/ENSG00000066279/ENSG00000100345/ENSG00000138107/ENSG00000080986/ENSG00000040275/ENSG00000186193
GO:0051306	mitotic sister chromatid separation	38	0.492637	1.75649	0.00860215	0.152501	0.14044	741	tags=32%, list=13%, signal=28%	ENSG00000154473/ENSG00000164611/ENSG00000134057/ENSG00000178999/ENSG00000126787/ENSG00000004897/ENSG00000080986/ENSG00000116670/ENSG00000040275/ENSG00000205629/ENSG00000047410/ENSG00000178295
GO:0051304	chromosome separation	48	0.445378	1.66324	0.00863931	0.152501	0.14044	741	tags=27%, list=13%, signal=24%	ENSG00000154473/ENSG00000164611/ENSG00000134057/ENSG00000131747/ENSG00000178999/ENSG00000126787/ENSG00000004897/ENSG00000080986/ENSG00000116670/ENSG00000040275/ENSG00000205629/ENSG00000047410/ENSG00000178295
GO:0140013	meiotic nuclear division	44	0.475436	1.7323	0.00863931	0.152501	0.14044	730	tags=25%, list=12%, signal=22%	ENSG00000164611/ENSG00000123975/ENSG00000131747/ENSG00000066279/ENSG00000136824/ENSG00000144554/ENSG00000113522/ENSG00000185627/ENSG00000113810/ENSG00000087586/ENSG00000163535
GO:1903902	positive regulation of viral life cycle	39	0.470093	1.68133	0.00863931	0.152501	0.14044	535	tags=28%, list=9%, signal=26%	ENSG00000100097/ENSG00000182481/ENSG00000131747/ENSG00000019582/ENSG00000069275/ENSG00000101558/ENSG00000196262/ENSG00000171960/ENSG00000155506/ENSG00000185624/ENSG00000108055
GO:1905818	regulation of chromosome separation	39	0.477572	1.70808	0.00863931	0.152501	0.14044	741	tags=31%, list=13%, signal=27%	ENSG00000154473/ENSG00000164611/ENSG00000134057/ENSG00000178999/ENSG00000126787/ENSG00000004897/ENSG00000080986/ENSG00000116670/ENSG00000040275/ENSG00000205629/ENSG00000047410/ENSG00000178295
GO:0051817	modification of morphology or physiology of other organism involved in symbiotic interaction	51	0.434475	1.64597	0.00865801	0.152501	0.14044	1235	tags=33%, list=21%, signal=27%	ENSG00000182481/ENSG00000172757/ENSG00000108424/ENSG00000145901/ENSG00000069275/ENSG00000111640/ENSG00000101558/ENSG00000108055/ENSG00000128829/ENSG00000055332/ENSG00000064393/ENSG00000197081/ENSG00000120948/ENSG00000127616/ENSG00000116478/ENSG00000182718/ENSG00000138448
GO:0051101	regulation of DNA binding	47	0.459816	1.70443	0.00867679	0.152501	0.14044	664	tags=26%, list=11%, signal=23%	ENSG00000189403/ENSG00000163565/ENSG00000142684/ENSG00000117318/ENSG00000136810/ENSG00000239672/ENSG00000123485/ENSG00000198171/ENSG00000116670/ENSG00000204435/ENSG00000164190/ENSG00000169375
GO:0033045	regulation of sister chromatid segregation	52	0.444679	1.69386	0.00869565	0.152501	0.14044	741	tags=29%, list=13%, signal=25%	ENSG00000154473/ENSG00000164611/ENSG00000134057/ENSG00000178999/ENSG00000126787/ENSG00000004897/ENSG00000080986/ENSG00000116670/ENSG00000164190/ENSG00000040275/ENSG00000205629/ENSG00000047410/ENSG00000102030/ENSG00000113648/ENSG00000178295
GO:0007080	mitotic metaphase plate congression	25	0.552041	1.76379	0.0087146	0.152501	0.14044	1053	tags=40%, list=18%, signal=33%	ENSG00000134057/ENSG00000108424/ENSG00000142945/ENSG00000080986/ENSG00000040275/ENSG00000176108/ENSG00000134690/ENSG00000086065/ENSG00000083937/ENSG00000153187
GO:0048588	developmental cell growth	78	-0.388993	-1.56001	0.008726	0.152501	0.14044	1194	tags=36%, list=20%, signal=29%	ENSG00000125848/ENSG00000107758/ENSG00000105429/ENSG00000131711/ENSG00000142192/ENSG00000078401/ENSG00000092421/ENSG00000115310/ENSG00000172037/ENSG00000184349/ENSG00000008086/ENSG00000149269/ENSG00000085733/ENSG00000127445/ENSG00000145147/ENSG00000118785/ENSG00000101126/ENSG00000092964/ENSG00000163110/ENSG00000073803/ENSG00000123384/ENSG00000018189/ENSG00000099250/ENSG00000049759/ENSG00000127603…
GO:0035821	modification of morphology or physiology of other organism	59	0.41748	1.63261	0.00888889	0.154625	0.142396	1235	tags=32%, list=21%, signal=26%	ENSG00000182481/ENSG00000172757/ENSG00000108424/ENSG00000145901/ENSG00000069275/ENSG00000198830/ENSG00000111640/ENSG00000101558/ENSG00000108055/ENSG00000128829/ENSG00000156482/ENSG00000055332/ENSG00000064393/ENSG00000197081/ENSG00000120948/ENSG00000127616/ENSG00000116478/ENSG00000182718/ENSG00000138448
GO:0000910	cytokinesis	82	0.373825	1.5628	0.00915332	0.155432	0.143139	1097	tags=27%, list=19%, signal=22%	ENSG00000137804/ENSG00000172757/ENSG00000178999/ENSG00000097033/ENSG00000100345/ENSG00000067560/ENSG00000117632/ENSG00000198901/ENSG00000070831/ENSG00000137100/ENSG00000115760/ENSG00000137807/ENSG00000087586/ENSG00000137177/ENSG00000176108/ENSG00000086065/ENSG00000161800/ENSG00000083937/ENSG00000065243/ENSG00000134318/ENSG00000164114/ENSG00000143543
GO:2001251	negative regulation of chromosome organization	74	0.396634	1.6245	0.00917431	0.155432	0.143139	1053	tags=34%, list=18%, signal=28%	ENSG00000154473/ENSG00000164611/ENSG00000134057/ENSG00000131747/ENSG00000178999/ENSG00000124575/ENSG00000080986/ENSG00000116670/ENSG00000113522/ENSG00000040275/ENSG00000205629/ENSG00000047410/ENSG00000102030/ENSG00000169375/ENSG00000156802/ENSG00000113648/ENSG00000073614/ENSG00000178295/ENSG00000092199/ENSG00000112742/ENSG00000104320/ENSG00000135486/ENSG00000104517/ENSG00000012048/ENSG00000153187
GO:0006635	fatty acid beta-oxidation	32	-0.507493	-1.67757	0.00924214	0.155432	0.143139	280	tags=44%, list=5%, signal=42%	ENSG00000164751/ENSG00000161533/ENSG00000100372/ENSG00000075239/ENSG00000104325/ENSG00000121310/ENSG00000164039/ENSG00000110090/ENSG00000084754/ENSG00000128928/ENSG00000198130/ENSG00000104823/ENSG00000167315/ENSG00000105379
GO:0048675	axon extension	51	-0.447345	-1.62858	0.00925926	0.155432	0.143139	1151	tags=37%, list=20%, signal=30%	ENSG00000107758/ENSG00000105429/ENSG00000131711/ENSG00000092421/ENSG00000115310/ENSG00000172037/ENSG00000008086/ENSG00000149269/ENSG00000085733/ENSG00000145147/ENSG00000101126/ENSG00000092964/ENSG00000073803/ENSG00000123384/ENSG00000018189/ENSG00000099250/ENSG00000127603/ENSG00000112902/ENSG00000105426
GO:0006664	glycolipid metabolic process	44	-0.4633	-1.64703	0.00927644	0.155432	0.143139	673	tags=23%, list=11%, signal=20%	ENSG00000197746/ENSG00000104763/ENSG00000197858/ENSG00000185808/ENSG00000213614/ENSG00000128242/ENSG00000102393/ENSG00000158850/ENSG00000148154/ENSG00000105855
GO:1903509	liposaccharide metabolic process	44	-0.4633	-1.64703	0.00927644	0.155432	0.143139	673	tags=23%, list=11%, signal=20%	ENSG00000197746/ENSG00000104763/ENSG00000197858/ENSG00000185808/ENSG00000213614/ENSG00000128242/ENSG00000102393/ENSG00000158850/ENSG00000148154/ENSG00000105855
GO:0007093	mitotic cell cycle checkpoint	89	0.376656	1.60034	0.00932401	0.155432	0.143139	1024	tags=35%, list=17%, signal=29%	ENSG00000154473/ENSG00000122952/ENSG00000134057/ENSG00000131747/ENSG00000126457/ENSG00000178999/ENSG00000115966/ENSG00000117748/ENSG00000132646/ENSG00000170312/ENSG00000161970/ENSG00000080986/ENSG00000110092/ENSG00000116670/ENSG00000143294/ENSG00000163781/ENSG00000040275/ENSG00000114391/ENSG00000205629/ENSG00000087586/ENSG00000047410/ENSG00000135090/ENSG00000137337/ENSG00000178295/ENSG00000112742…
GO:0055085	transmembrane transport	444	-0.254161	-1.29085	0.00934579	0.155432	0.143139	915	tags=20%, list=16%, signal=19%	ENSG00000104267/ENSG00000167700/ENSG00000078668/ENSG00000168710/ENSG00000165629/ENSG00000109572/ENSG00000254087/ENSG00000124564/ENSG00000167323/ENSG00000165916/ENSG00000177370/ENSG00000173726/ENSG00000137700/ENSG00000163636/ENSG00000176087/ENSG00000041357/ENSG00000107745/ENSG00000163399/ENSG00000106588/ENSG00000104904/ENSG00000142507/ENSG00000110911/ENSG00000120509/ENSG00000132326/ENSG00000110955…
GO:0046887	positive regulation of hormone secretion	34	-0.500626	-1.66632	0.00938086	0.155432	0.143139	464	tags=26%, list=8%, signal=25%	ENSG00000118785/ENSG00000123384/ENSG00000054148/ENSG00000124766/ENSG00000118640/ENSG00000164022/ENSG00000088986/ENSG00000143158/ENSG00000148672
GO:0002673	regulation of acute inflammatory response	19	-0.586457	-1.6993	0.00943396	0.155432	0.143139	215	tags=42%, list=4%, signal=41%	ENSG00000243649/ENSG00000084207/ENSG00000125730/ENSG00000131187/ENSG00000205403/ENSG00000085063/ENSG00000000971/ENSG00000120885
GO:0032024	positive regulation of insulin secretion	19	-0.576107	-1.66931	0.00943396	0.155432	0.143139	274	tags=32%, list=5%, signal=30%	ENSG00000123384/ENSG00000054148/ENSG00000124766/ENSG00000088986/ENSG00000143158/ENSG00000148672
GO:0048844	artery morphogenesis	16	-0.624976	-1.72621	0.00943396	0.155432	0.143139	1136	tags=56%, list=19%, signal=45%	ENSG00000108175/ENSG00000101384/ENSG00000189079/ENSG00000163638/ENSG00000065534/ENSG00000123384/ENSG00000099250/ENSG00000124766/ENSG00000110195
GO:1902749	regulation of cell cycle G2/M phase transition	133	0.359497	1.62128	0.00952381	0.156224	0.143868	1111	tags=34%, list=19%, signal=28%	ENSG00000134057/ENSG00000196230/ENSG00000277791/ENSG00000127824/ENSG00000178999/ENSG00000136930/ENSG00000100911/ENSG00000181163/ENSG00000175216/ENSG00000143106/ENSG00000129084/ENSG00000170312/ENSG00000138107/ENSG00000249115/ENSG00000110092/ENSG00000137100/ENSG00000110801/ENSG00000143476/ENSG00000141867/ENSG00000167552/ENSG00000185627/ENSG00000163781/ENSG00000131351/ENSG00000115233/ENSG00000072571…
GO:0006260	DNA replication	131	0.347329	1.5586	0.00959233	0.156661	0.144271	1024	tags=27%, list=17%, signal=23%	ENSG00000187109/ENSG00000092201/ENSG00000175482/ENSG00000038219/ENSG00000117318/ENSG00000069275/ENSG00000117748/ENSG00000132646/ENSG00000121892/ENSG00000170312/ENSG00000100865/ENSG00000141905/ENSG00000105821/ENSG00000101972/ENSG00000143476/ENSG00000113522/ENSG00000035928/ENSG00000132383/ENSG00000163781/ENSG00000108055/ENSG00000132780/ENSG00000169375/ENSG00000006634/ENSG00000178295/ENSG00000104889…
GO:0015672	monovalent inorganic cation transport	134	-0.333336	-1.4362	0.0102041	0.165927	0.152804	931	tags=28%, list=16%, signal=24%	ENSG00000148175/ENSG00000167700/ENSG00000168710/ENSG00000165629/ENSG00000109572/ENSG00000124564/ENSG00000163399/ENSG00000110911/ENSG00000110955/ENSG00000119541/ENSG00000145349/ENSG00000153822/ENSG00000110442/ENSG00000173221/ENSG00000058668/ENSG00000154723/ENSG00000115944/ENSG00000154518/ENSG00000070159/ENSG00000241837/ENSG00000131143/ENSG00000073969/ENSG00000148444/ENSG00000139180/ENSG00000131100…
GO:0051640	organelle localization	325	0.274052	1.39866	0.0103896	0.167185	0.153963	674	tags=17%, list=11%, signal=16%	ENSG00000137804/ENSG00000184840/ENSG00000134057/ENSG00000157020/ENSG00000108424/ENSG00000074695/ENSG00000138674/ENSG00000196230/ENSG00000127824/ENSG00000142684/ENSG00000066279/ENSG00000142945/ENSG00000140995/ENSG00000076944/ENSG00000154277/ENSG00000086598/ENSG00000181163/ENSG00000126787/ENSG00000175216/ENSG00000100345/ENSG00000130402/ENSG00000148498/ENSG00000164924/ENSG00000185009/ENSG00000070831…
GO:0006605	protein targeting	270	0.270959	1.35561	0.0104712	0.167185	0.153963	1251	tags=29%, list=21%, signal=24%	ENSG00000106803/ENSG00000122406/ENSG00000074695/ENSG00000168028/ENSG00000140988/ENSG00000134809/ENSG00000114850/ENSG00000097033/ENSG00000197958/ENSG00000185043/ENSG00000131469/ENSG00000129003/ENSG00000170889/ENSG00000170540/ENSG00000172809/ENSG00000241343/ENSG00000174780/ENSG00000148498/ENSG00000171858/ENSG00000188846/ENSG00000164924/ENSG00000119185/ENSG00000185009/ENSG00000127328/ENSG00000105193…
GO:0001655	urogenital system development	87	-0.367335	-1.4901	0.0104895	0.167185	0.153963	1419	tags=38%, list=24%, signal=29%	ENSG00000120738/ENSG00000018408/ENSG00000171862/ENSG00000084073/ENSG00000141646/ENSG00000121039/ENSG00000115884/ENSG00000113971/ENSG00000101384/ENSG00000275410/ENSG00000138792/ENSG00000125450/ENSG00000115758/ENSG00000104267/ENSG00000172037/ENSG00000115204/ENSG00000075239/ENSG00000085662/ENSG00000162599/ENSG00000125618/ENSG00000197746/ENSG00000135046/ENSG00000145147/ENSG00000115415/ENSG00000124145…
GO:0070126	mitochondrial translational termination	84	-0.375638	-1.51613	0.0105263	0.167185	0.153963	1504	tags=45%, list=26%, signal=34%	ENSG00000214026/ENSG00000179271/ENSG00000082515/ENSG00000243147/ENSG00000074071/ENSG00000173141/ENSG00000136897/ENSG00000135972/ENSG00000182180/ENSG00000239789/ENSG00000266472/ENSG00000048544/ENSG00000174547/ENSG00000105364/ENSG00000172586/ENSG00000278845/ENSG00000162910/ENSG00000132300/ENSG00000113048/ENSG00000134056/ENSG00000125901/ENSG00000143314/ENSG00000086504/ENSG00000172172/ENSG00000155463…
GO:0031529	ruffle organization	22	0.555919	1.73944	0.0105932	0.167185	0.153963	179	tags=23%, list=3%, signal=22%	ENSG00000105974/ENSG00000140416/ENSG00000108518/ENSG00000140995/ENSG00000090339
GO:0007091	metaphase/anaphase transition of mitotic cell cycle	36	0.475626	1.67977	0.0106157	0.167185	0.153963	896	tags=33%, list=15%, signal=28%	ENSG00000154473/ENSG00000134057/ENSG00000178999/ENSG00000126787/ENSG00000004897/ENSG00000080986/ENSG00000116670/ENSG00000040275/ENSG00000205629/ENSG00000047410/ENSG00000178295/ENSG00000112742
GO:0044784	metaphase/anaphase transition of cell cycle	36	0.475626	1.67977	0.0106157	0.167185	0.153963	896	tags=33%, list=15%, signal=28%	ENSG00000154473/ENSG00000134057/ENSG00000178999/ENSG00000126787/ENSG00000004897/ENSG00000080986/ENSG00000116670/ENSG00000040275/ENSG00000205629/ENSG00000047410/ENSG00000178295/ENSG00000112742
GO:0001909	leukocyte mediated cytotoxicity	29	0.496395	1.65936	0.010661	0.167185	0.153963	627	tags=24%, list=11%, signal=22%	ENSG00000196230/ENSG00000117450/ENSG00000076944/ENSG00000090339/ENSG00000234745/ENSG00000188229/ENSG00000204525
GO:0046039	GTP metabolic process	17	0.595535	1.71993	0.0106838	0.167185	0.153963	624	tags=41%, list=11%, signal=37%	ENSG00000178035/ENSG00000067560/ENSG00000162433/ENSG00000143156/ENSG00000132341/ENSG00000239672/ENSG00000243678
GO:0051651	maintenance of location in cell	51	0.420173	1.59179	0.0108225	0.168651	0.155313	1528	tags=47%, list=26%, signal=35%	ENSG00000105974/ENSG00000167996/ENSG00000066279/ENSG00000129003/ENSG00000213465/ENSG00000136810/ENSG00000087086/ENSG00000148180/ENSG00000197969/ENSG00000100300/ENSG00000136240/ENSG00000156515/ENSG00000102931/ENSG00000118454/ENSG00000105438/ENSG00000165632/ENSG00000153187/ENSG00000164885/ENSG00000100401/ENSG00000140464/ENSG00000100196/ENSG00000159399/ENSG00000113838/ENSG00000034510
GO:0006259	DNA metabolic process	442	0.247041	1.2924	0.0110803	0.171072	0.157542	1024	tags=21%, list=17%, signal=19%	ENSG00000187109/ENSG00000182481/ENSG00000189403/ENSG00000088930/ENSG00000164611/ENSG00000197061/ENSG00000108424/ENSG00000131747/ENSG00000122566/ENSG00000092201/ENSG00000178999/ENSG00000175482/ENSG00000038219/ENSG00000123562/ENSG00000117318/ENSG00000124575/ENSG00000181163/ENSG00000185043/ENSG00000164808/ENSG00000169188/ENSG00000069275/ENSG00000124795/ENSG00000214941/ENSG00000117748/ENSG00000132646…
GO:0006333	chromatin assembly or disassembly	58	0.424178	1.65144	0.0111111	0.171072	0.157542	1011	tags=31%, list=17%, signal=26%	ENSG00000187109/ENSG00000203760/ENSG00000197061/ENSG00000092201/ENSG00000124575/ENSG00000181163/ENSG00000166451/ENSG00000204256/ENSG00000123485/ENSG00000151725/ENSG00000127483/ENSG00000132780/ENSG00000204209/ENSG00000047410/ENSG00000113648/ENSG00000136938/ENSG00000128708/ENSG00000148229
GO:0043648	dicarboxylic acid metabolic process	43	-0.45244	-1.59291	0.011257	0.171072	0.157542	63	tags=12%, list=1%, signal=12%	ENSG00000091140/ENSG00000110195/ENSG00000241935/ENSG00000117009/ENSG00000148672
GO:0050772	positive regulation of axonogenesis	34	-0.48687	-1.62053	0.011257	0.171072	0.157542	680	tags=32%, list=12%, signal=29%	ENSG00000184349/ENSG00000008086/ENSG00000149269/ENSG00000145147/ENSG00000101126/ENSG00000073803/ENSG00000123384/ENSG00000018189/ENSG00000099250/ENSG00000127603/ENSG00000112902
GO:0035773	insulin secretion involved in cellular response to glucose stimulus	22	-0.552906	-1.66058	0.0113208	0.171072	0.157542	710	tags=64%, list=12%, signal=56%	ENSG00000083720/ENSG00000012504/ENSG00000107560/ENSG00000102225/ENSG00000171135/ENSG00000120533/ENSG00000107758/ENSG00000198843/ENSG00000184349/ENSG00000123384/ENSG00000054148/ENSG00000088986/ENSG00000143158/ENSG00000118418
GO:0061178	regulation of insulin secretion involved in cellular response to glucose stimulus	19	-0.565807	-1.63947	0.0113208	0.171072	0.157542	274	tags=63%, list=5%, signal=60%	ENSG00000083720/ENSG00000012504/ENSG00000102225/ENSG00000171135/ENSG00000120533/ENSG00000107758/ENSG00000184349/ENSG00000123384/ENSG00000054148/ENSG00000088986/ENSG00000143158/ENSG00000118418
GO:0006165	nucleoside diphosphate phosphorylation	67	0.397496	1.59708	0.0113895	0.171072	0.157542	924	tags=28%, list=16%, signal=24%	ENSG00000134333/ENSG00000157020/ENSG00000168393/ENSG00000168209/ENSG00000120253/ENSG00000162433/ENSG00000143156/ENSG00000111640/ENSG00000239672/ENSG00000153201/ENSG00000181929/ENSG00000047410/ENSG00000143437/ENSG00000243678/ENSG00000156515/ENSG00000163002/ENSG00000141568/ENSG00000272391/ENSG00000122882
GO:0031145	anaphase-promoting complex-dependent catabolic process	67	0.409159	1.64394	0.0113895	0.171072	0.157542	634	tags=27%, list=11%, signal=24%	ENSG00000154473/ENSG00000164611/ENSG00000134057/ENSG00000175063/ENSG00000277791/ENSG00000178999/ENSG00000136930/ENSG00000100911/ENSG00000143106/ENSG00000129084/ENSG00000170312/ENSG00000004897/ENSG00000110801/ENSG00000185627/ENSG00000115233/ENSG00000240065/ENSG00000087586/ENSG00000092010
GO:0046939	nucleotide phosphorylation	68	0.413696	1.66788	0.0113895	0.171072	0.157542	924	tags=29%, list=16%, signal=25%	ENSG00000134333/ENSG00000157020/ENSG00000168393/ENSG00000168209/ENSG00000120253/ENSG00000143774/ENSG00000162433/ENSG00000143156/ENSG00000111640/ENSG00000239672/ENSG00000153201/ENSG00000181929/ENSG00000047410/ENSG00000143437/ENSG00000243678/ENSG00000156515/ENSG00000163002/ENSG00000141568/ENSG00000272391/ENSG00000122882
GO:0009161	ribonucleoside monophosphate metabolic process	210	-0.296728	-1.37737	0.0117253	0.174018	0.160255	1135	tags=29%, list=19%, signal=24%	ENSG00000126883/ENSG00000137288/ENSG00000114573/ENSG00000109390/ENSG00000125356/ENSG00000186010/ENSG00000184983/ENSG00000102144/ENSG00000147162/ENSG00000142192/ENSG00000125450/ENSG00000128050/ENSG00000143179/ENSG00000147123/ENSG00000065518/ENSG00000165629/ENSG00000058804/ENSG00000160194/ENSG00000168653/ENSG00000130414/ENSG00000147684/ENSG00000110955/ENSG00000127540/ENSG00000173660/ENSG00000147044…
GO:0046034	ATP metabolic process	184	-0.311598	-1.41493	0.0117253	0.174018	0.160255	1135	tags=29%, list=19%, signal=24%	ENSG00000126883/ENSG00000137288/ENSG00000114573/ENSG00000109390/ENSG00000125356/ENSG00000186010/ENSG00000184983/ENSG00000102144/ENSG00000147162/ENSG00000142192/ENSG00000125450/ENSG00000147123/ENSG00000065518/ENSG00000165629/ENSG00000058804/ENSG00000160194/ENSG00000168653/ENSG00000130414/ENSG00000147684/ENSG00000110955/ENSG00000127540/ENSG00000173660/ENSG00000178127/ENSG00000242372/ENSG00000146729…
GO:0098655	cation transmembrane transport	210	-0.297567	-1.38126	0.0117253	0.174018	0.160255	954	tags=23%, list=16%, signal=20%	ENSG00000141424/ENSG00000148175/ENSG00000167700/ENSG00000165629/ENSG00000109572/ENSG00000254087/ENSG00000124564/ENSG00000167323/ENSG00000107745/ENSG00000163399/ENSG00000110911/ENSG00000110955/ENSG00000197386/ENSG00000102158/ENSG00000146729/ENSG00000145349/ENSG00000153822/ENSG00000173221/ENSG00000058668/ENSG00000154723/ENSG00000115944/ENSG00000154518/ENSG00000070159/ENSG00000160991/ENSG00000164111…
GO:0045787	positive regulation of cell cycle	152	0.318547	1.46608	0.0118765	0.175565	0.16168	741	tags=21%, list=13%, signal=19%	ENSG00000137804/ENSG00000134057/ENSG00000123975/ENSG00000175063/ENSG00000173207/ENSG00000126457/ENSG00000178999/ENSG00000181163/ENSG00000126787/ENSG00000164087/ENSG00000067560/ENSG00000132646/ENSG00000070831/ENSG00000170312/ENSG00000161970/ENSG00000080986/ENSG00000110092/ENSG00000198171/ENSG00000151247/ENSG00000143476/ENSG00000141867/ENSG00000154734/ENSG00000164190/ENSG00000125686/ENSG00000137807…
GO:0006839	mitochondrial transport	150	-0.316847	-1.39255	0.011925	0.175589	0.161702	1117	tags=26%, list=19%, signal=22%	ENSG00000107819/ENSG00000146425/ENSG00000186010/ENSG00000156398/ENSG00000141279/ENSG00000176171/ENSG00000148950/ENSG00000165629/ENSG00000185651/ENSG00000177370/ENSG00000173726/ENSG00000107745/ENSG00000109670/ENSG00000160695/ENSG00000110955/ENSG00000163528/ENSG00000213699/ENSG00000169100/ENSG00000154723/ENSG00000154518/ENSG00000096092/ENSG00000241837/ENSG00000163251/ENSG00000130770/ENSG00000168924…
GO:0000956	nuclear-transcribed mRNA catabolic process	161	0.312217	1.44024	0.0122549	0.179739	0.165523	1251	tags=29%, list=21%, signal=24%	ENSG00000122406/ENSG00000168028/ENSG00000140988/ENSG00000197958/ENSG00000131469/ENSG00000170889/ENSG00000172809/ENSG00000241343/ENSG00000171858/ENSG00000188846/ENSG00000105193/ENSG00000134744/ENSG00000213741/ENSG00000144713/ENSG00000161970/ENSG00000187742/ENSG00000198918/ENSG00000075914/ENSG00000122026/ENSG00000177600/ENSG00000142534/ENSG00000197756/ENSG00000186468/ENSG00000166441/ENSG00000138326…
GO:0006082	organic acid metabolic process	490	-0.251789	-1.2828	0.0125589	0.183477	0.168966	1416	tags=29%, list=24%, signal=24%	ENSG00000100804/ENSG00000115419/ENSG00000141027/ENSG00000101444/ENSG00000125730/ENSG00000130005/ENSG00000164300/ENSG00000164318/ENSG00000122884/ENSG00000100764/ENSG00000150787/ENSG00000135241/ENSG00000167468/ENSG00000147224/ENSG00000171097/ENSG00000165025/ENSG00000121039/ENSG00000110619/ENSG00000138750/ENSG00000172340/ENSG00000175309/ENSG00000149485/ENSG00000168765/ENSG00000124532/ENSG00000137274…
GO:0045786	negative regulation of cell cycle	289	0.26416	1.32927	0.0129199	0.188017	0.173147	912	tags=21%, list=16%, signal=19%	ENSG00000123080/ENSG00000154473/ENSG00000100526/ENSG00000164611/ENSG00000106615/ENSG00000122952/ENSG00000134057/ENSG00000131747/ENSG00000151465/ENSG00000277791/ENSG00000126457/ENSG00000178999/ENSG00000136930/ENSG00000100911/ENSG00000181163/ENSG00000115966/ENSG00000110321/ENSG00000117748/ENSG00000132646/ENSG00000143106/ENSG00000129084/ENSG00000170312/ENSG00000161970/ENSG00000080986/ENSG00000110092…
GO:0051963	regulation of synapse assembly	17	-0.593638	-1.67898	0.0131086	0.189646	0.174647	1194	tags=53%, list=20%, signal=42%	ENSG00000125848/ENSG00000165527/ENSG00000142192/ENSG00000184349/ENSG00000101126/ENSG00000163110/ENSG00000185985/ENSG00000158528/ENSG00000105426
GO:0021510	spinal cord development	18	-0.575963	-1.63846	0.0131332	0.189646	0.174647	810	tags=39%, list=14%, signal=34%	ENSG00000177732/ENSG00000126970/ENSG00000109917/ENSG00000117569/ENSG00000124766/ENSG00000163913/ENSG00000105426
GO:0003179	heart valve morphogenesis	14	-0.621738	-1.6604	0.0132325	0.190345	0.175291	1307	tags=57%, list=22%, signal=45%	ENSG00000141646/ENSG00000101384/ENSG00000169242/ENSG00000163638/ENSG00000145147/ENSG00000198625/ENSG00000124766/ENSG00000135679
GO:0009126	purine nucleoside monophosphate metabolic process	203	-0.29795	-1.37474	0.0133779	0.190967	0.175864	1135	tags=29%, list=19%, signal=24%	ENSG00000126883/ENSG00000137288/ENSG00000114573/ENSG00000109390/ENSG00000125356/ENSG00000186010/ENSG00000184983/ENSG00000102144/ENSG00000147162/ENSG00000142192/ENSG00000125450/ENSG00000128050/ENSG00000147123/ENSG00000065518/ENSG00000165629/ENSG00000058804/ENSG00000160194/ENSG00000168653/ENSG00000130414/ENSG00000147684/ENSG00000110955/ENSG00000127540/ENSG00000173660/ENSG00000147044/ENSG00000178127…
GO:0009167	purine ribonucleoside monophosphate metabolic process	203	-0.29795	-1.37474	0.0133779	0.190967	0.175864	1135	tags=29%, list=19%, signal=24%	ENSG00000126883/ENSG00000137288/ENSG00000114573/ENSG00000109390/ENSG00000125356/ENSG00000186010/ENSG00000184983/ENSG00000102144/ENSG00000147162/ENSG00000142192/ENSG00000125450/ENSG00000128050/ENSG00000147123/ENSG00000065518/ENSG00000165629/ENSG00000058804/ENSG00000160194/ENSG00000168653/ENSG00000130414/ENSG00000147684/ENSG00000110955/ENSG00000127540/ENSG00000173660/ENSG00000147044/ENSG00000178127…
GO:2000171	negative regulation of dendrite development	11	-0.667193	-1.64625	0.0135397	0.192541	0.177313	1514	tags=64%, list=26%, signal=47%	ENSG00000128245/ENSG00000171862/ENSG00000145632/ENSG00000165527/ENSG00000125968/ENSG00000169242/ENSG00000105426
GO:1990542	mitochondrial transmembrane transport	65	-0.397722	-1.53056	0.0141093	0.199529	0.183748	1376	tags=37%, list=23%, signal=29%	ENSG00000125995/ENSG00000169020/ENSG00000104980/ENSG00000124532/ENSG00000107819/ENSG00000186010/ENSG00000156398/ENSG00000165629/ENSG00000177370/ENSG00000173726/ENSG00000107745/ENSG00000110955/ENSG00000163528/ENSG00000154723/ENSG00000154518/ENSG00000241837/ENSG00000168924/ENSG00000205981/ENSG00000110090/ENSG00000152234/ENSG00000159199/ENSG00000175567/ENSG00000143158/ENSG00000134375
GO:0050900	leukocyte migration	98	0.360172	1.54998	0.0141844	0.199529	0.183748	827	tags=24%, list=14%, signal=21%	ENSG00000105974/ENSG00000189403/ENSG00000069849/ENSG00000106366/ENSG00000019582/ENSG00000113811/ENSG00000002586/ENSG00000090339/ENSG00000100345/ENSG00000067560/ENSG00000151422/ENSG00000135124/ENSG00000065427/ENSG00000168003/ENSG00000099942/ENSG00000196262/ENSG00000115414/ENSG00000154305/ENSG00000126524/ENSG00000177885/ENSG00000064651/ENSG00000103257/ENSG00000099977/ENSG00000217555
GO:0045785	positive regulation of cell adhesion	116	0.355197	1.56259	0.0143198	0.199529	0.183748	491	tags=19%, list=8%, signal=18%	ENSG00000105974/ENSG00000100097/ENSG00000189403/ENSG00000140416/ENSG00000019582/ENSG00000132589/ENSG00000113811/ENSG00000185043/ENSG00000196924/ENSG00000090339/ENSG00000205336/ENSG00000213465/ENSG00000163466/ENSG00000067560/ENSG00000197747/ENSG00000125726/ENSG00000119185/ENSG00000070831/ENSG00000140575/ENSG00000120694/ENSG00000099942/ENSG00000115414
GO:0001701	in utero embryonic development	137	0.318262	1.43808	0.0143885	0.199529	0.183748	1299	tags=28%, list=22%, signal=22%	ENSG00000140416/ENSG00000134057/ENSG00000126457/ENSG00000157456/ENSG00000125977/ENSG00000086598/ENSG00000278311/ENSG00000100345/ENSG00000145741/ENSG00000104375/ENSG00000189306/ENSG00000131495/ENSG00000172273/ENSG00000146223/ENSG00000101294/ENSG00000115760/ENSG00000132780/ENSG00000125686/ENSG00000169908/ENSG00000143437/ENSG00000126524/ENSG00000177885/ENSG00000169375/ENSG00000134313/ENSG00000133316…
GO:0000737	DNA catabolic process, endonucleolytic	11	0.653498	1.68561	0.014433	0.199529	0.183748	932	tags=55%, list=16%, signal=46%	ENSG00000189403/ENSG00000108424/ENSG00000173614/ENSG00000160049/ENSG00000105612/ENSG00000100697
GO:0006309	apoptotic DNA fragmentation	11	0.653498	1.68561	0.014433	0.199529	0.183748	932	tags=55%, list=16%, signal=46%	ENSG00000189403/ENSG00000108424/ENSG00000173614/ENSG00000160049/ENSG00000105612/ENSG00000100697
GO:0006595	polyamine metabolic process	11	0.655399	1.69051	0.014433	0.199529	0.183748	742	tags=55%, list=13%, signal=48%	ENSG00000130066/ENSG00000180304/ENSG00000155096/ENSG00000102172/ENSG00000088826/ENSG00000116649
GO:0051098	regulation of binding	150	0.312815	1.43123	0.0144578	0.199529	0.183748	711	tags=21%, list=12%, signal=19%	ENSG00000105974/ENSG00000189403/ENSG00000178999/ENSG00000163565/ENSG00000142684/ENSG00000117318/ENSG00000169895/ENSG00000088832/ENSG00000069275/ENSG00000113851/ENSG00000197747/ENSG00000117632/ENSG00000119185/ENSG00000132341/ENSG00000136810/ENSG00000104375/ENSG00000239672/ENSG00000154813/ENSG00000127191/ENSG00000123485/ENSG00000198171/ENSG00000116670/ENSG00000148737/ENSG00000204435/ENSG00000164190…
GO:0016572	histone phosphorylation	16	0.604823	1.71476	0.0148305	0.203106	0.187043	1212	tags=62%, list=21%, signal=50%	ENSG00000134057/ENSG00000178999/ENSG00000100784/ENSG00000170312/ENSG00000100749/ENSG00000087586/ENSG00000113648/ENSG00000123374/ENSG00000164885/ENSG00000009954
GO:0071548	response to dexamethasone	16	0.605597	1.71695	0.0148305	0.203106	0.187043	423	tags=31%, list=7%, signal=29%	ENSG00000168209/ENSG00000090339/ENSG00000113580/ENSG00000132646/ENSG00000151247
GO:0006913	nucleocytoplasmic transport	200	0.297874	1.43233	0.0149626	0.203106	0.187043	1015	tags=25%, list=17%, signal=21%	ENSG00000182481/ENSG00000132507/ENSG00000157020/ENSG00000108424/ENSG00000122566/ENSG00000125835/ENSG00000142684/ENSG00000143977/ENSG00000166197/ENSG00000167088/ENSG00000120253/ENSG00000181163/ENSG00000196924/ENSG00000165525/ENSG00000186298/ENSG00000160789/ENSG00000132341/ENSG00000136810/ENSG00000139343/ENSG00000153201/ENSG00000116754/ENSG00000151247/ENSG00000198301/ENSG00000148737/ENSG00000064419…
GO:0046794	transport of virus	40	0.440329	1.58229	0.0151188	0.203106	0.187043	903	tags=28%, list=15%, signal=23%	ENSG00000105974/ENSG00000182481/ENSG00000157020/ENSG00000108424/ENSG00000120253/ENSG00000132341/ENSG00000153201/ENSG00000047410/ENSG00000163002/ENSG00000221983/ENSG00000272391
GO:0001657	ureteric bud development	20	-0.538993	-1.58157	0.0151515	0.203106	0.187043	2098	tags=60%, list=36%, signal=39%	ENSG00000103449/ENSG00000260027/ENSG00000175387/ENSG00000168036/ENSG00000075711/ENSG00000141646/ENSG00000115884/ENSG00000275410/ENSG00000125618/ENSG00000145147/ENSG00000124145/ENSG00000135744
GO:0001823	mesonephros development	20	-0.538993	-1.58157	0.0151515	0.203106	0.187043	2098	tags=60%, list=36%, signal=39%	ENSG00000103449/ENSG00000260027/ENSG00000175387/ENSG00000168036/ENSG00000075711/ENSG00000141646/ENSG00000115884/ENSG00000275410/ENSG00000125618/ENSG00000145147/ENSG00000124145/ENSG00000135744
GO:0072163	mesonephric epithelium development	20	-0.538993	-1.58157	0.0151515	0.203106	0.187043	2098	tags=60%, list=36%, signal=39%	ENSG00000103449/ENSG00000260027/ENSG00000175387/ENSG00000168036/ENSG00000075711/ENSG00000141646/ENSG00000115884/ENSG00000275410/ENSG00000125618/ENSG00000145147/ENSG00000124145/ENSG00000135744
GO:0072164	mesonephric tubule development	20	-0.538993	-1.58157	0.0151515	0.203106	0.187043	2098	tags=60%, list=36%, signal=39%	ENSG00000103449/ENSG00000260027/ENSG00000175387/ENSG00000168036/ENSG00000075711/ENSG00000141646/ENSG00000115884/ENSG00000275410/ENSG00000125618/ENSG00000145147/ENSG00000124145/ENSG00000135744
GO:1903039	positive regulation of leukocyte cell-cell adhesion	58	0.420887	1.63863	0.0155556	0.207778	0.191345	362	tags=19%, list=6%, signal=18%	ENSG00000105974/ENSG00000100097/ENSG00000189403/ENSG00000019582/ENSG00000132589/ENSG00000113811/ENSG00000090339/ENSG00000067560/ENSG00000125726/ENSG00000070831/ENSG00000120694
GO:1901654	response to ketone	62	0.399679	1.58276	0.01566	0.208119	0.191659	744	tags=26%, list=13%, signal=23%	ENSG00000105974/ENSG00000168209/ENSG00000090339/ENSG00000113580/ENSG00000132646/ENSG00000239672/ENSG00000110092/ENSG00000151247/ENSG00000155506/ENSG00000078369/ENSG00000204435/ENSG00000132780/ENSG00000070961/ENSG00000100300/ENSG00000169375/ENSG00000163453
GO:0072001	renal system development	78	-0.376273	-1.509	0.0157068	0.208119	0.191659	1419	tags=38%, list=24%, signal=30%	ENSG00000120738/ENSG00000018408/ENSG00000084073/ENSG00000141646/ENSG00000121039/ENSG00000115884/ENSG00000113971/ENSG00000101384/ENSG00000275410/ENSG00000138792/ENSG00000125450/ENSG00000115758/ENSG00000104267/ENSG00000172037/ENSG00000115204/ENSG00000075239/ENSG00000085662/ENSG00000162599/ENSG00000125618/ENSG00000145147/ENSG00000115415/ENSG00000124145/ENSG00000272398/ENSG00000138193/ENSG00000197461…
GO:0043436	oxoacid metabolic process	486	-0.249671	-1.26967	0.015748	0.208119	0.191659	1093	tags=22%, list=19%, signal=20%	ENSG00000072682/ENSG00000164751/ENSG00000102144/ENSG00000129521/ENSG00000147162/ENSG00000161533/ENSG00000142192/ENSG00000100372/ENSG00000078401/ENSG00000197170/ENSG00000166228/ENSG00000125450/ENSG00000115758/ENSG00000059573/ENSG00000068366/ENSG00000138381/ENSG00000136381/ENSG00000117593/ENSG00000171793/ENSG00000008513/ENSG00000100219/ENSG00000168710/ENSG00000116120/ENSG00000058804/ENSG00000172053…
GO:0050870	positive regulation of T cell activation	55	0.413802	1.58675	0.0159091	0.208772	0.192261	362	tags=18%, list=6%, signal=17%	ENSG00000105974/ENSG00000100097/ENSG00000189403/ENSG00000019582/ENSG00000132589/ENSG00000113811/ENSG00000067560/ENSG00000125726/ENSG00000070831/ENSG00000120694
GO:0051302	regulation of cell division	55	0.414724	1.59028	0.0159091	0.208772	0.192261	1080	tags=31%, list=18%, signal=25%	ENSG00000178999/ENSG00000066279/ENSG00000097033/ENSG00000185043/ENSG00000067560/ENSG00000198901/ENSG00000119185/ENSG00000070831/ENSG00000065978/ENSG00000115760/ENSG00000137807/ENSG00000087586/ENSG00000137177/ENSG00000167797/ENSG00000161800/ENSG00000065243/ENSG00000164114
GO:0051588	regulation of neurotransmitter transport	32	-0.498717	-1.64856	0.0166359	0.217546	0.200341	670	tags=28%, list=11%, signal=25%	ENSG00000132326/ENSG00000147044/ENSG00000137312/ENSG00000127838/ENSG00000158528/ENSG00000070087/ENSG00000118640/ENSG00000144746/ENSG00000117009
GO:0045123	cellular extravasation	13	0.609305	1.62786	0.0168776	0.218878	0.201568	419	tags=31%, list=7%, signal=29%	ENSG00000002586/ENSG00000090339/ENSG00000151422/ENSG00000099942
GO:0048639	positive regulation of developmental growth	49	-0.425834	-1.53382	0.0168856	0.218878	0.201568	1145	tags=43%, list=20%, signal=35%	ENSG00000060138/ENSG00000105429/ENSG00000131711/ENSG00000078401/ENSG00000166794/ENSG00000140463/ENSG00000120756/ENSG00000184349/ENSG00000008086/ENSG00000149269/ENSG00000125863/ENSG00000127445/ENSG00000101126/ENSG00000092820/ENSG00000073803/ENSG00000123384/ENSG00000018189/ENSG00000099250/ENSG00000049759/ENSG00000127603/ENSG00000112902
GO:0006298	mismatch repair	15	0.613609	1.70833	0.0169133	0.218878	0.201568	884	tags=47%, list=15%, signal=40%	ENSG00000189403/ENSG00000175482/ENSG00000117748/ENSG00000132646/ENSG00000132383/ENSG00000104889/ENSG00000106399
GO:0009081	branched-chain amino acid metabolic process	13	-0.641503	-1.68745	0.0170455	0.219072	0.201746	783	tags=46%, list=13%, signal=40%	ENSG00000075239/ENSG00000196177/ENSG00000128928/ENSG00000198130/ENSG00000091140/ENSG00000248098
GO:0009083	branched-chain amino acid catabolic process	13	-0.641503	-1.68745	0.0170455	0.219072	0.201746	783	tags=46%, list=13%, signal=40%	ENSG00000075239/ENSG00000196177/ENSG00000128928/ENSG00000198130/ENSG00000091140/ENSG00000248098
GO:0090068	positive regulation of cell cycle process	122	0.340944	1.50851	0.0171569	0.219537	0.202174	741	tags=24%, list=13%, signal=21%	ENSG00000137804/ENSG00000134057/ENSG00000175063/ENSG00000126457/ENSG00000178999/ENSG00000181163/ENSG00000126787/ENSG00000164087/ENSG00000067560/ENSG00000132646/ENSG00000070831/ENSG00000170312/ENSG00000161970/ENSG00000080986/ENSG00000110092/ENSG00000198171/ENSG00000143476/ENSG00000141867/ENSG00000154734/ENSG00000164190/ENSG00000125686/ENSG00000137807/ENSG00000087586/ENSG00000047410/ENSG00000146247…
GO:0019058	viral life cycle	168	0.295637	1.37734	0.017199	0.219537	0.202174	609	tags=18%, list=10%, signal=17%	ENSG00000105974/ENSG00000100097/ENSG00000182481/ENSG00000157020/ENSG00000108424/ENSG00000131747/ENSG00000168028/ENSG00000163565/ENSG00000129351/ENSG00000145901/ENSG00000120253/ENSG00000019582/ENSG00000090339/ENSG00000069275/ENSG00000124795/ENSG00000070831/ENSG00000132341/ENSG00000170312/ENSG00000148180/ENSG00000153201/ENSG00000101558/ENSG00000138069/ENSG00000112335/ENSG00000196262/ENSG00000171960…
GO:0034502	protein localization to chromosome	46	0.42289	1.55543	0.0175055	0.222689	0.205077	898	tags=33%, list=15%, signal=28%	ENSG00000154473/ENSG00000178999/ENSG00000164808/ENSG00000117748/ENSG00000170312/ENSG00000080986/ENSG00000130826/ENSG00000132383/ENSG00000164190/ENSG00000040275/ENSG00000113648/ENSG00000141499/ENSG00000120438/ENSG00000112742/ENSG00000139579
GO:0006281	DNA repair	261	0.266403	1.32931	0.0180879	0.229317	0.211181	1604	tags=34%, list=27%, signal=26%	ENSG00000189403/ENSG00000164611/ENSG00000197061/ENSG00000092201/ENSG00000175482/ENSG00000038219/ENSG00000123562/ENSG00000181163/ENSG00000185043/ENSG00000164808/ENSG00000169188/ENSG00000069275/ENSG00000124795/ENSG00000214941/ENSG00000117748/ENSG00000132646/ENSG00000121892/ENSG00000104343/ENSG00000091483/ENSG00000106268/ENSG00000170312/ENSG00000131778/ENSG00000205581/ENSG00000144554/ENSG00000100865…
GO:0010638	positive regulation of organelle organization	275	0.261188	1.3091	0.0184697	0.233367	0.21491	1210	tags=26%, list=21%, signal=22%	ENSG00000137804/ENSG00000184840/ENSG00000172757/ENSG00000140416/ENSG00000134057/ENSG00000074695/ENSG00000175063/ENSG00000122566/ENSG00000178999/ENSG00000108518/ENSG00000097033/ENSG00000126787/ENSG00000129003/ENSG00000196924/ENSG00000090339/ENSG00000213465/ENSG00000163466/ENSG00000164087/ENSG00000067560/ENSG00000197747/ENSG00000164924/ENSG00000119185/ENSG00000160789/ENSG00000100784/ENSG00000070831…
GO:0009132	nucleoside diphosphate metabolic process	78	0.370121	1.52299	0.018648	0.234827	0.216255	924	tags=27%, list=16%, signal=23%	ENSG00000134333/ENSG00000157020/ENSG00000168393/ENSG00000168209/ENSG00000120253/ENSG00000143774/ENSG00000162433/ENSG00000143156/ENSG00000111640/ENSG00000239672/ENSG00000153201/ENSG00000181929/ENSG00000047410/ENSG00000143437/ENSG00000243678/ENSG00000156515/ENSG00000170502/ENSG00000163002/ENSG00000141568/ENSG00000272391/ENSG00000122882
GO:0009226	nucleotide-sugar biosynthetic process	14	0.600366	1.64795	0.0190275	0.236922	0.218184	1474	tags=57%, list=25%, signal=43%	ENSG00000178802/ENSG00000109814/ENSG00000198380/ENSG00000140650/ENSG00000100522/ENSG00000173540/ENSG00000100417/ENSG00000013375
GO:0099024	plasma membrane invagination	14	0.603777	1.65731	0.0190275	0.236922	0.218184	338	tags=36%, list=6%, signal=34%	ENSG00000178999/ENSG00000100345/ENSG00000067560/ENSG00000070831/ENSG00000148180
GO:1902751	positive regulation of cell cycle G2/M phase transition	14	0.602663	1.65426	0.0190275	0.236922	0.218184	664	tags=50%, list=11%, signal=44%	ENSG00000134057/ENSG00000181163/ENSG00000170312/ENSG00000110092/ENSG00000143476/ENSG00000141867/ENSG00000169375
GO:0000027	ribosomal large subunit assembly	22	0.538433	1.68473	0.0190678	0.236922	0.218184	1238	tags=36%, list=21%, signal=29%	ENSG00000122406/ENSG00000197958/ENSG00000172809/ENSG00000114391/ENSG00000113460/ENSG00000197498/ENSG00000105373/ENSG00000089009
GO:0001822	kidney development	75	-0.380962	-1.51598	0.0192308	0.238156	0.219321	1419	tags=39%, list=24%, signal=30%	ENSG00000120738/ENSG00000018408/ENSG00000084073/ENSG00000141646/ENSG00000121039/ENSG00000115884/ENSG00000113971/ENSG00000101384/ENSG00000275410/ENSG00000138792/ENSG00000125450/ENSG00000115758/ENSG00000104267/ENSG00000172037/ENSG00000115204/ENSG00000075239/ENSG00000085662/ENSG00000125618/ENSG00000145147/ENSG00000115415/ENSG00000124145/ENSG00000272398/ENSG00000138193/ENSG00000197461/ENSG00000099250…
GO:1904029	regulation of cyclin-dependent protein kinase activity	40	0.429072	1.54184	0.0194384	0.239933	0.220957	436	tags=20%, list=7%, signal=19%	ENSG00000123080/ENSG00000100526/ENSG00000134057/ENSG00000123975/ENSG00000173207/ENSG00000157456/ENSG00000110092/ENSG00000118816
GO:0051656	establishment of organelle localization	228	0.271914	1.32997	0.0197531	0.243015	0.223795	645	tags=16%, list=11%, signal=15%	ENSG00000137804/ENSG00000184840/ENSG00000134057/ENSG00000157020/ENSG00000108424/ENSG00000074695/ENSG00000138674/ENSG00000142684/ENSG00000142945/ENSG00000076944/ENSG00000154277/ENSG00000086598/ENSG00000181163/ENSG00000126787/ENSG00000100345/ENSG00000130402/ENSG00000148498/ENSG00000164924/ENSG00000185009/ENSG00000070831/ENSG00000132341/ENSG00000242247/ENSG00000151422/ENSG00000107130/ENSG00000101152…
GO:0098660	inorganic ion transmembrane transport	200	-0.290382	-1.33731	0.0199667	0.244838	0.225474	954	tags=24%, list=16%, signal=20%	ENSG00000141424/ENSG00000148175/ENSG00000167700/ENSG00000165629/ENSG00000109572/ENSG00000254087/ENSG00000124564/ENSG00000167323/ENSG00000137700/ENSG00000107745/ENSG00000163399/ENSG00000110911/ENSG00000110955/ENSG00000197386/ENSG00000102158/ENSG00000146729/ENSG00000145349/ENSG00000153822/ENSG00000173221/ENSG00000058668/ENSG00000154723/ENSG00000115944/ENSG00000154518/ENSG00000070159/ENSG00000160991…
GO:0051170	import into nucleus	81	0.363126	1.51638	0.0201794	0.246637	0.227131	1128	tags=32%, list=19%, signal=26%	ENSG00000182481/ENSG00000108424/ENSG00000125835/ENSG00000143977/ENSG00000166197/ENSG00000167088/ENSG00000196924/ENSG00000160789/ENSG00000132341/ENSG00000139343/ENSG00000153201/ENSG00000064419/ENSG00000198700/ENSG00000125743/ENSG00000171720/ENSG00000125686/ENSG00000181929/ENSG00000047410/ENSG00000163002/ENSG00000272391/ENSG00000135486/ENSG00000104517/ENSG00000120948/ENSG00000086589/ENSG00000100028…

## Sheet: C_GO-MF_KU-CX_vs_DMSO
ID	Description	setSize	enrichmentScore	NES	pvalue	p.adjust	qvalues	rank	leading_edge	core_enrichment
GO:0022857	transmembrane transporter activity	219	-0.340794	-1.6124	0.00175131	0.0892857	0.0821213	901	tags=25%, list=15%, signal=22%	ENSG00000167700/ENSG00000078668/ENSG00000165629/ENSG00000109572/ENSG00000124564/ENSG00000177370/ENSG00000173726/ENSG00000137700/ENSG00000176087/ENSG00000163399/ENSG00000211584/ENSG00000110911/ENSG00000164466/ENSG00000110955/ENSG00000110660/ENSG00000102158/ENSG00000213699/ENSG00000169100/ENSG00000189114/ENSG00000153822/ENSG00000116885/ENSG00000058668/ENSG00000154723/ENSG00000115944/ENSG00000154518…
GO:0005215	transporter activity	243	-0.323812	-1.54817	0.00176056	0.0892857	0.0821213	901	tags=23%, list=15%, signal=21%	ENSG00000167700/ENSG00000078668/ENSG00000165629/ENSG00000109572/ENSG00000124564/ENSG00000177370/ENSG00000173726/ENSG00000137700/ENSG00000176087/ENSG00000163399/ENSG00000211584/ENSG00000110911/ENSG00000164466/ENSG00000110955/ENSG00000110660/ENSG00000102158/ENSG00000213699/ENSG00000169100/ENSG00000189114/ENSG00000153822/ENSG00000116885/ENSG00000058668/ENSG00000154723/ENSG00000115944/ENSG00000154518…
GO:0016491	oxidoreductase activity	314	-0.294618	-1.43814	0.0017762	0.0892857	0.0821213	807	tags=21%, list=14%, signal=19%	ENSG00000160194/ENSG00000100823/ENSG00000042445/ENSG00000233276/ENSG00000168653/ENSG00000104325/ENSG00000197448/ENSG00000130414/ENSG00000085662/ENSG00000134056/ENSG00000147684/ENSG00000198843/ENSG00000140632/ENSG00000163528/ENSG00000145730/ENSG00000127540/ENSG00000173660/ENSG00000178127/ENSG00000164904/ENSG00000173221/ENSG00000001630/ENSG00000115944/ENSG00000148450/ENSG00000204370/ENSG00000165475…
GO:0043394	proteoglycan binding	13	-0.692896	-1.8433	0.00180505	0.0892857	0.0821213	532	tags=38%, list=9%, signal=35%	ENSG00000145147/ENSG00000123384/ENSG00000000971/ENSG00000112902/ENSG00000105426
GO:0046933	proton-transporting ATP synthase activity, rotational mechanism	13	-0.651327	-1.73271	0.00180505	0.0892857	0.0821213	895	tags=46%, list=15%, signal=39%	ENSG00000165629/ENSG00000110955/ENSG00000154518/ENSG00000241837/ENSG00000152234/ENSG00000159199
GO:0070325	lipoprotein particle receptor binding	12	-0.72741	-1.88261	0.00180832	0.0892857	0.0821213	274	tags=33%, list=5%, signal=32%	ENSG00000123384/ENSG00000086061/ENSG00000163956/ENSG00000120885
GO:0050750	low-density lipoprotein particle receptor binding	11	-0.704705	-1.76865	0.00181488	0.0892857	0.0821213	209	tags=27%, list=4%, signal=26%	ENSG00000086061/ENSG00000163956/ENSG00000120885
GO:0016651	oxidoreductase activity, acting on NAD(P)H	64	-0.463825	-1.81839	0.00182482	0.0892857	0.0821213	1104	tags=42%, list=19%, signal=35%	ENSG00000109390/ENSG00000125356/ENSG00000186010/ENSG00000184983/ENSG00000102144/ENSG00000165672/ENSG00000065518/ENSG00000160194/ENSG00000168653/ENSG00000130414/ENSG00000147684/ENSG00000198843/ENSG00000178127/ENSG00000156709/ENSG00000139180/ENSG00000119421/ENSG00000145439/ENSG00000014919/ENSG00000128609/ENSG00000196139/ENSG00000170906/ENSG00000023228/ENSG00000136521/ENSG00000091140/ENSG00000090266…
GO:0003954	NADH dehydrogenase activity	37	-0.528193	-1.8574	0.00184843	0.0892857	0.0821213	1104	tags=49%, list=19%, signal=40%	ENSG00000109390/ENSG00000125356/ENSG00000186010/ENSG00000184983/ENSG00000065518/ENSG00000160194/ENSG00000168653/ENSG00000130414/ENSG00000147684/ENSG00000178127/ENSG00000139180/ENSG00000119421/ENSG00000128609/ENSG00000170906/ENSG00000023228/ENSG00000136521/ENSG00000090266/ENSG00000004779
GO:0008137	NADH dehydrogenase (ubiquinone) activity	37	-0.528193	-1.8574	0.00184843	0.0892857	0.0821213	1104	tags=49%, list=19%, signal=40%	ENSG00000109390/ENSG00000125356/ENSG00000186010/ENSG00000184983/ENSG00000065518/ENSG00000160194/ENSG00000168653/ENSG00000130414/ENSG00000147684/ENSG00000178127/ENSG00000139180/ENSG00000119421/ENSG00000128609/ENSG00000170906/ENSG00000023228/ENSG00000136521/ENSG00000090266/ENSG00000004779
GO:0050136	NADH dehydrogenase (quinone) activity	37	-0.528193	-1.8574	0.00184843	0.0892857	0.0821213	1104	tags=49%, list=19%, signal=40%	ENSG00000109390/ENSG00000125356/ENSG00000186010/ENSG00000184983/ENSG00000065518/ENSG00000160194/ENSG00000168653/ENSG00000130414/ENSG00000147684/ENSG00000178127/ENSG00000139180/ENSG00000119421/ENSG00000128609/ENSG00000170906/ENSG00000023228/ENSG00000136521/ENSG00000090266/ENSG00000004779
GO:0003924	GTPase activity	131	0.363839	1.62991	0.00212766	0.0892857	0.0821213	1082	tags=29%, list=18%, signal=24%	ENSG00000123416/ENSG00000167553/ENSG00000106615/ENSG00000196230/ENSG00000127824/ENSG00000176014/ENSG00000213465/ENSG00000067560/ENSG00000070831/ENSG00000132341/ENSG00000104388/ENSG00000106268/ENSG00000138069/ENSG00000117228/ENSG00000156508/ENSG00000168256/ENSG00000078369/ENSG00000109113/ENSG00000167552/ENSG00000006451/ENSG00000168374/ENSG00000174021/ENSG00000188229/ENSG00000100883/ENSG00000079332…
GO:0005200	structural constituent of cytoskeleton	37	0.595272	2.10429	0.0021692	0.0892857	0.0821213	674	tags=41%, list=11%, signal=36%	ENSG00000123416/ENSG00000167553/ENSG00000140416/ENSG00000196230/ENSG00000127824/ENSG00000176014/ENSG00000163466/ENSG00000111229/ENSG00000184009/ENSG00000162704/ENSG00000167552/ENSG00000188229/ENSG00000148700/ENSG00000075624/ENSG00000131462
GO:0019900	kinase binding	275	0.297222	1.47063	0.00228833	0.0892857	0.0821213	785	tags=22%, list=13%, signal=20%	ENSG00000105974/ENSG00000123080/ENSG00000134333/ENSG00000106615/ENSG00000134057/ENSG00000089220/ENSG00000123975/ENSG00000131747/ENSG00000173207/ENSG00000127824/ENSG00000126457/ENSG00000178999/ENSG00000157456/ENSG00000135018/ENSG00000145901/ENSG00000144034/ENSG00000177733/ENSG00000181163/ENSG00000185043/ENSG00000196924/ENSG00000175354/ENSG00000169567/ENSG00000123983/ENSG00000115966/ENSG00000067560…
GO:0019901	protein kinase binding	250	0.305697	1.49007	0.002331	0.0892857	0.0821213	785	tags=22%, list=13%, signal=20%	ENSG00000105974/ENSG00000123080/ENSG00000106615/ENSG00000134057/ENSG00000089220/ENSG00000123975/ENSG00000131747/ENSG00000173207/ENSG00000127824/ENSG00000126457/ENSG00000157456/ENSG00000145901/ENSG00000144034/ENSG00000177733/ENSG00000181163/ENSG00000185043/ENSG00000175354/ENSG00000169567/ENSG00000123983/ENSG00000115966/ENSG00000067560/ENSG00000198901/ENSG00000164924/ENSG00000186298/ENSG00000119185…
GO:0005198	structural molecule activity	291	0.327145	1.62802	0.00234192	0.0892857	0.0821213	1174	tags=32%, list=20%, signal=27%	ENSG00000123416/ENSG00000105974/ENSG00000167553/ENSG00000186395/ENSG00000140416/ENSG00000122406/ENSG00000198363/ENSG00000157020/ENSG00000138674/ENSG00000196230/ENSG00000127824/ENSG00000168028/ENSG00000140988/ENSG00000120708/ENSG00000176014/ENSG00000172590/ENSG00000197958/ENSG00000131469/ENSG00000170889/ENSG00000132676/ENSG00000172809/ENSG00000163466/ENSG00000241343/ENSG00000171858/ENSG00000188846…
GO:0015318	inorganic molecular entity transmembrane transporter activity	151	-0.340383	-1.5312	0.00356506	0.112339	0.103325	901	tags=25%, list=15%, signal=22%	ENSG00000167700/ENSG00000078668/ENSG00000165629/ENSG00000109572/ENSG00000124564/ENSG00000137700/ENSG00000176087/ENSG00000163399/ENSG00000110911/ENSG00000164466/ENSG00000110955/ENSG00000102158/ENSG00000153822/ENSG00000058668/ENSG00000154723/ENSG00000115944/ENSG00000154518/ENSG00000160991/ENSG00000164111/ENSG00000133195/ENSG00000197043/ENSG00000241837/ENSG00000196950/ENSG00000168679/ENSG00000131143…
GO:0048037	cofactor binding	197	-0.314932	-1.46614	0.00359712	0.112339	0.103325	832	tags=19%, list=14%, signal=17%	ENSG00000160209/ENSG00000013573/ENSG00000075239/ENSG00000104325/ENSG00000211584/ENSG00000122873/ENSG00000140632/ENSG00000145730/ENSG00000103274/ENSG00000178127/ENSG00000001630/ENSG00000090054/ENSG00000204370/ENSG00000165475/ENSG00000196177/ENSG00000156709/ENSG00000103415/ENSG00000139180/ENSG00000145439/ENSG00000115520/ENSG00000103018/ENSG00000164039/ENSG00000136003/ENSG00000159692/ENSG00000014919…
GO:0016655	oxidoreductase activity, acting on NAD(P)H, quinone or similar compound as acceptor	46	-0.485424	-1.78929	0.00363636	0.112339	0.103325	1104	tags=43%, list=19%, signal=36%	ENSG00000109390/ENSG00000125356/ENSG00000186010/ENSG00000184983/ENSG00000065518/ENSG00000160194/ENSG00000168653/ENSG00000130414/ENSG00000147684/ENSG00000178127/ENSG00000139180/ENSG00000119421/ENSG00000145439/ENSG00000128609/ENSG00000196139/ENSG00000170906/ENSG00000023228/ENSG00000136521/ENSG00000090266/ENSG00000004779
GO:0015078	proton transmembrane transporter activity	56	-0.446241	-1.71194	0.00368324	0.112339	0.103325	901	tags=32%, list=15%, signal=27%	ENSG00000167700/ENSG00000165629/ENSG00000109572/ENSG00000110911/ENSG00000110955/ENSG00000154723/ENSG00000115944/ENSG00000154518/ENSG00000241837/ENSG00000131143/ENSG00000168924/ENSG00000131100/ENSG00000111775/ENSG00000126267/ENSG00000014919/ENSG00000152234/ENSG00000159199/ENSG00000178741
GO:0016538	cyclin-dependent protein serine/threonine kinase regulator activity	19	0.591958	1.78562	0.00434783	0.126294	0.11616	436	tags=37%, list=7%, signal=34%	ENSG00000123080/ENSG00000134057/ENSG00000123975/ENSG00000173207/ENSG00000157456/ENSG00000110092/ENSG00000118816
GO:0015075	ion transmembrane transporter activity	178	-0.315873	-1.45498	0.00537634	0.149071	0.13711	901	tags=27%, list=15%, signal=24%	ENSG00000107819/ENSG00000114573/ENSG00000156398/ENSG00000100372/ENSG00000121073/ENSG00000141424/ENSG00000167700/ENSG00000078668/ENSG00000165629/ENSG00000109572/ENSG00000124564/ENSG00000137700/ENSG00000176087/ENSG00000163399/ENSG00000110911/ENSG00000164466/ENSG00000110955/ENSG00000102158/ENSG00000169100/ENSG00000153822/ENSG00000058668/ENSG00000154723/ENSG00000115944/ENSG00000154518/ENSG00000160991…
GO:0016776	phosphotransferase activity, phosphate group as acceptor	20	0.567795	1.73018	0.00662252	0.165986	0.152667	624	tags=40%, list=11%, signal=36%	ENSG00000168393/ENSG00000143774/ENSG00000162433/ENSG00000143156/ENSG00000068745/ENSG00000239672/ENSG00000113522/ENSG00000243678
GO:0001882	nucleoside binding	169	0.302903	1.41875	0.00675676	0.165986	0.152667	1107	tags=28%, list=19%, signal=23%	ENSG00000123416/ENSG00000167553/ENSG00000106615/ENSG00000061918/ENSG00000196230/ENSG00000127824/ENSG00000166197/ENSG00000176014/ENSG00000132676/ENSG00000213465/ENSG00000067560/ENSG00000130402/ENSG00000162433/ENSG00000162980/ENSG00000070831/ENSG00000132341/ENSG00000104388/ENSG00000239672/ENSG00000138069/ENSG00000117228/ENSG00000156508/ENSG00000168256/ENSG00000109113/ENSG00000167552/ENSG00000006451…
GO:0003735	structural constituent of ribosome	151	0.306841	1.41094	0.00680272	0.165986	0.152667	1158	tags=32%, list=20%, signal=27%	ENSG00000122406/ENSG00000168028/ENSG00000140988/ENSG00000172590/ENSG00000197958/ENSG00000131469/ENSG00000170889/ENSG00000132676/ENSG00000172809/ENSG00000241343/ENSG00000171858/ENSG00000188846/ENSG00000105193/ENSG00000213741/ENSG00000144713/ENSG00000161970/ENSG00000198918/ENSG00000243927/ENSG00000146223/ENSG00000122026/ENSG00000177600/ENSG00000163319/ENSG00000142534/ENSG00000197756/ENSG00000186468…
GO:0032549	ribonucleoside binding	166	0.307514	1.43501	0.00892857	0.203986	0.187618	1107	tags=28%, list=19%, signal=23%	ENSG00000123416/ENSG00000167553/ENSG00000106615/ENSG00000061918/ENSG00000196230/ENSG00000127824/ENSG00000166197/ENSG00000176014/ENSG00000132676/ENSG00000213465/ENSG00000067560/ENSG00000162433/ENSG00000162980/ENSG00000070831/ENSG00000132341/ENSG00000104388/ENSG00000239672/ENSG00000138069/ENSG00000117228/ENSG00000156508/ENSG00000168256/ENSG00000109113/ENSG00000167552/ENSG00000006451/ENSG00000168374…
GO:0032550	purine ribonucleoside binding	164	0.304757	1.41942	0.00902935	0.203986	0.187618	1107	tags=27%, list=19%, signal=23%	ENSG00000123416/ENSG00000167553/ENSG00000106615/ENSG00000061918/ENSG00000196230/ENSG00000127824/ENSG00000166197/ENSG00000176014/ENSG00000132676/ENSG00000213465/ENSG00000067560/ENSG00000162433/ENSG00000162980/ENSG00000070831/ENSG00000132341/ENSG00000104388/ENSG00000239672/ENSG00000138069/ENSG00000117228/ENSG00000156508/ENSG00000168256/ENSG00000109113/ENSG00000167552/ENSG00000006451/ENSG00000168374…
GO:0016830	carbon-carbon lyase activity	23	-0.542639	-1.66652	0.0093633	0.203986	0.187618	1013	tags=35%, list=17%, signal=29%	ENSG00000115758/ENSG00000128050/ENSG00000180185/ENSG00000126088/ENSG00000114491/ENSG00000241935/ENSG00000166224/ENSG00000248098
GO:0008536	Ran GTPase binding	20	0.554366	1.68926	0.0110375	0.218607	0.201065	493	tags=25%, list=8%, signal=23%	ENSG00000089685/ENSG00000108424/ENSG00000136161/ENSG00000153201/ENSG00000198700
GO:0022804	active transmembrane transporter activity	94	-0.359098	-1.50164	0.0111524	0.218607	0.201065	901	tags=28%, list=15%, signal=24%	ENSG00000167700/ENSG00000165629/ENSG00000109572/ENSG00000124564/ENSG00000173726/ENSG00000137700/ENSG00000163399/ENSG00000110911/ENSG00000110955/ENSG00000169100/ENSG00000058668/ENSG00000154518/ENSG00000164111/ENSG00000165029/ENSG00000241837/ENSG00000168679/ENSG00000080189/ENSG00000168924/ENSG00000131100/ENSG00000197375/ENSG00000152234/ENSG00000159199/ENSG00000155380/ENSG00000231925/ENSG00000134375…
GO:0045296	cadherin binding	212	0.296284	1.42155	0.0112613	0.218607	0.201065	1351	tags=32%, list=23%, signal=26%	ENSG00000134333/ENSG00000132002/ENSG00000117450/ENSG00000140988/ENSG00000157456/ENSG00000108518/ENSG00000136261/ENSG00000097033/ENSG00000175216/ENSG00000196924/ENSG00000100345/ENSG00000090615/ENSG00000188846/ENSG00000164924/ENSG00000110321/ENSG00000132341/ENSG00000065548/ENSG00000171490/ENSG00000082153/ENSG00000140575/ENSG00000126777/ENSG00000135124/ENSG00000120802/ENSG00000101558/ENSG00000138069…
GO:0005525	GTP binding	161	0.305197	1.41894	0.0114679	0.218607	0.201065	1107	tags=27%, list=19%, signal=23%	ENSG00000123416/ENSG00000167553/ENSG00000106615/ENSG00000061918/ENSG00000196230/ENSG00000127824/ENSG00000166197/ENSG00000176014/ENSG00000132676/ENSG00000213465/ENSG00000067560/ENSG00000162433/ENSG00000162980/ENSG00000070831/ENSG00000132341/ENSG00000104388/ENSG00000239672/ENSG00000138069/ENSG00000117228/ENSG00000156508/ENSG00000168256/ENSG00000109113/ENSG00000167552/ENSG00000006451/ENSG00000168374…
GO:0030291	protein serine/threonine kinase inhibitor activity	11	0.668714	1.71685	0.0133038	0.238199	0.219085	1111	tags=45%, list=19%, signal=37%	ENSG00000123080/ENSG00000185043/ENSG00000106211/ENSG00000113648/ENSG00000170027
GO:0050145	nucleoside monophosphate kinase activity	11	0.648857	1.66587	0.0155211	0.238199	0.219085	449	tags=36%, list=8%, signal=34%	ENSG00000168393/ENSG00000143774/ENSG00000162433/ENSG00000113522
GO:0051019	mitogen-activated protein kinase binding	11	0.640016	1.64317	0.0155211	0.238199	0.219085	609	tags=36%, list=10%, signal=33%	ENSG00000126457/ENSG00000145901/ENSG00000140575/ENSG00000047410
GO:0001883	purine nucleoside binding	165	0.295384	1.37686	0.0157303	0.238199	0.219085	1107	tags=27%, list=19%, signal=23%	ENSG00000123416/ENSG00000167553/ENSG00000106615/ENSG00000061918/ENSG00000196230/ENSG00000127824/ENSG00000166197/ENSG00000176014/ENSG00000132676/ENSG00000213465/ENSG00000067560/ENSG00000162433/ENSG00000162980/ENSG00000070831/ENSG00000132341/ENSG00000104388/ENSG00000239672/ENSG00000138069/ENSG00000117228/ENSG00000156508/ENSG00000168256/ENSG00000109113/ENSG00000167552/ENSG00000006451/ENSG00000168374…
GO:0019001	guanyl nucleotide binding	165	0.293608	1.36858	0.0157303	0.238199	0.219085	1107	tags=27%, list=19%, signal=23%	ENSG00000123416/ENSG00000167553/ENSG00000106615/ENSG00000061918/ENSG00000196230/ENSG00000127824/ENSG00000166197/ENSG00000176014/ENSG00000132676/ENSG00000213465/ENSG00000067560/ENSG00000162433/ENSG00000162980/ENSG00000070831/ENSG00000132341/ENSG00000104388/ENSG00000239672/ENSG00000138069/ENSG00000117228/ENSG00000156508/ENSG00000168256/ENSG00000109113/ENSG00000167552/ENSG00000006451/ENSG00000168374…
GO:0032561	guanyl ribonucleotide binding	165	0.293608	1.36858	0.0157303	0.238199	0.219085	1107	tags=27%, list=19%, signal=23%	ENSG00000123416/ENSG00000167553/ENSG00000106615/ENSG00000061918/ENSG00000196230/ENSG00000127824/ENSG00000166197/ENSG00000176014/ENSG00000132676/ENSG00000213465/ENSG00000067560/ENSG00000162433/ENSG00000162980/ENSG00000070831/ENSG00000132341/ENSG00000104388/ENSG00000239672/ENSG00000138069/ENSG00000117228/ENSG00000156508/ENSG00000168256/ENSG00000109113/ENSG00000167552/ENSG00000006451/ENSG00000168374…
GO:0050839	cell adhesion molecule binding	263	0.276927	1.36037	0.016129	0.238199	0.219085	1351	tags=32%, list=23%, signal=25%	ENSG00000189403/ENSG00000134333/ENSG00000132002/ENSG00000117450/ENSG00000140988/ENSG00000157456/ENSG00000108518/ENSG00000120708/ENSG00000136261/ENSG00000097033/ENSG00000175216/ENSG00000196924/ENSG00000090339/ENSG00000175354/ENSG00000100345/ENSG00000130402/ENSG00000090615/ENSG00000188846/ENSG00000164924/ENSG00000110321/ENSG00000119185/ENSG00000132341/ENSG00000065548/ENSG00000171490/ENSG00000082153…
GO:0016790	thiolester hydrolase activity	16	-0.588763	-1.66788	0.0162455	0.238199	0.219085	748	tags=44%, list=13%, signal=38%	ENSG00000139684/ENSG00000143353/ENSG00000213965/ENSG00000127838/ENSG00000198130/ENSG00000097021/ENSG00000167315
GO:0015077	monovalent inorganic cation transmembrane transporter activity	78	-0.368966	-1.49378	0.0163636	0.238199	0.219085	901	tags=28%, list=15%, signal=24%	ENSG00000167700/ENSG00000165629/ENSG00000109572/ENSG00000124564/ENSG00000163399/ENSG00000110911/ENSG00000110955/ENSG00000153822/ENSG00000154723/ENSG00000115944/ENSG00000154518/ENSG00000241837/ENSG00000131143/ENSG00000168924/ENSG00000131100/ENSG00000111775/ENSG00000126267/ENSG00000014919/ENSG00000152234/ENSG00000159199/ENSG00000178741/ENSG00000137731
GO:1901681	sulfur compound binding	64	-0.393392	-1.54227	0.0164234	0.238199	0.219085	532	tags=22%, list=9%, signal=20%	ENSG00000145147/ENSG00000163430/ENSG00000164111/ENSG00000197043/ENSG00000123384/ENSG00000099250/ENSG00000084754/ENSG00000196975/ENSG00000097021/ENSG00000163956/ENSG00000000971/ENSG00000112902/ENSG00000091140/ENSG00000105426
GO:0008324	cation transmembrane transporter activity	132	-0.324259	-1.41852	0.016791	0.238199	0.219085	954	tags=25%, list=16%, signal=21%	ENSG00000141424/ENSG00000167700/ENSG00000165629/ENSG00000109572/ENSG00000124564/ENSG00000163399/ENSG00000110911/ENSG00000164466/ENSG00000110955/ENSG00000102158/ENSG00000153822/ENSG00000058668/ENSG00000154723/ENSG00000115944/ENSG00000154518/ENSG00000160991/ENSG00000164111/ENSG00000133195/ENSG00000197043/ENSG00000241837/ENSG00000196950/ENSG00000131143/ENSG00000168924/ENSG00000131100/ENSG00000197375…
GO:0008139	nuclear localization sequence binding	14	0.590408	1.6427	0.0177384	0.242063	0.22264	104	tags=21%, list=2%, signal=21%	ENSG00000182481/ENSG00000108424/ENSG00000166197
GO:0019887	protein kinase regulator activity	73	0.359662	1.48089	0.0178571	0.242063	0.22264	775	tags=29%, list=13%, signal=25%	ENSG00000123080/ENSG00000134057/ENSG00000123975/ENSG00000173207/ENSG00000157456/ENSG00000181163/ENSG00000185043/ENSG00000104375/ENSG00000140575/ENSG00000110092/ENSG00000118816/ENSG00000204435/ENSG00000204209/ENSG00000181929/ENSG00000135090/ENSG00000006634/ENSG00000134313/ENSG00000106211/ENSG00000113648/ENSG00000180370/ENSG00000134014
GO:0016757	transferase activity, transferring glycosyl groups	85	-0.355448	-1.46228	0.0186916	0.247867	0.227978	1076	tags=28%, list=18%, signal=23%	ENSG00000118705/ENSG00000147162/ENSG00000135845/ENSG00000163902/ENSG00000105835/ENSG00000008513/ENSG00000141429/ENSG00000163389/ENSG00000132581/ENSG00000101901/ENSG00000162688/ENSG00000102158/ENSG00000173193/ENSG00000156966/ENSG00000185808/ENSG00000213339/ENSG00000114491/ENSG00000213614/ENSG00000171155/ENSG00000163754/ENSG00000158850/ENSG00000183208/ENSG00000139324/ENSG00000148154

## Sheet: D_GO-BP_CX_vs_DMSO
ID	Description	setSize	enrichmentScore	NES	pvalue	p.adjust	qvalues	rank	leading_edge	core_enrichment
GO:0055114	oxidation-reduction process	426	-0.305666	-1.53008	0.00151515	0.133314	0.123409	935	tags=25%, list=16%, signal=22%	ENSG00000119711/ENSG00000108828/ENSG00000168653/ENSG00000132170/ENSG00000139180/ENSG00000014919/ENSG00000176171/ENSG00000128928/ENSG00000001630/ENSG00000075239/ENSG00000165672/ENSG00000198189/ENSG00000163541/ENSG00000178741/ENSG00000103018/ENSG00000126267/ENSG00000140740/ENSG00000106853/ENSG00000163528/ENSG00000184752/ENSG00000140632/ENSG00000168291/ENSG00000186010/ENSG00000117640/ENSG00000116133…
GO:0007005	mitochondrion organization	298	-0.372979	-1.79614	0.00157978	0.133314	0.123409	922	tags=31%, list=16%, signal=28%	ENSG00000108828/ENSG00000168653/ENSG00000124172/ENSG00000139180/ENSG00000108953/ENSG00000176171/ENSG00000087470/ENSG00000134375/ENSG00000121858/ENSG00000165672/ENSG00000240230/ENSG00000215021/ENSG00000165775/ENSG00000140740/ENSG00000213699/ENSG00000163528/ENSG00000197386/ENSG00000160695/ENSG00000100335/ENSG00000184752/ENSG00000104980/ENSG00000186010/ENSG00000106603/ENSG00000169020/ENSG00000154174…
GO:0044282	small molecule catabolic process	162	-0.392335	-1.75655	0.00171233	0.133314	0.123409	560	tags=35%, list=10%, signal=32%	ENSG00000128059/ENSG00000272325/ENSG00000171097/ENSG00000072210/ENSG00000058668/ENSG00000103876/ENSG00000084754/ENSG00000152556/ENSG00000099377/ENSG00000198585/ENSG00000124275/ENSG00000167969/ENSG00000119711/ENSG00000105552/ENSG00000125458/ENSG00000197713/ENSG00000128928/ENSG00000075239/ENSG00000132541/ENSG00000156958/ENSG00000153904/ENSG00000175309/ENSG00000196177/ENSG00000135048/ENSG00000110090…
GO:0006119	oxidative phosphorylation	107	-0.443781	-1.88198	0.00172414	0.133314	0.123409	919	tags=39%, list=16%, signal=34%	ENSG00000168653/ENSG00000124172/ENSG00000139180/ENSG00000014919/ENSG00000178741/ENSG00000126267/ENSG00000140740/ENSG00000184752/ENSG00000186010/ENSG00000169020/ENSG00000115944/ENSG00000178127/ENSG00000131174/ENSG00000119421/ENSG00000184983/ENSG00000184076/ENSG00000173660/ENSG00000160194/ENSG00000241468/ENSG00000176340/ENSG00000164405/ENSG00000147684/ENSG00000136003/ENSG00000154518/ENSG00000241837…
GO:0006839	mitochondrial transport	150	-0.376406	-1.67036	0.0017331	0.133314	0.123409	913	tags=27%, list=16%, signal=24%	ENSG00000124172/ENSG00000108953/ENSG00000176171/ENSG00000134375/ENSG00000140740/ENSG00000213699/ENSG00000163528/ENSG00000160695/ENSG00000104980/ENSG00000186010/ENSG00000169020/ENSG00000154174/ENSG00000100347/ENSG00000114126/ENSG00000173726/ENSG00000107745/ENSG00000198258/ENSG00000141279/ENSG00000110090/ENSG00000148950/ENSG00000167315/ENSG00000241468/ENSG00000154518/ENSG00000156398/ENSG00000241837…
GO:0016054	organic acid catabolic process	103	-0.441751	-1.85391	0.0017452	0.133314	0.123409	560	tags=25%, list=10%, signal=23%	ENSG00000175309/ENSG00000196177/ENSG00000135048/ENSG00000110090/ENSG00000183077/ENSG00000167315/ENSG00000117305/ENSG00000213965/ENSG00000100372/ENSG00000117448/ENSG00000107537/ENSG00000113552/ENSG00000164039/ENSG00000104823/ENSG00000116005/ENSG00000161533/ENSG00000198130/ENSG00000248098/ENSG00000091140/ENSG00000132793/ENSG00000105379/ENSG00000120053/ENSG00000148672/ENSG00000241935/ENSG00000117009…
GO:0046395	carboxylic acid catabolic process	103	-0.441751	-1.85391	0.0017452	0.133314	0.123409	560	tags=25%, list=10%, signal=23%	ENSG00000175309/ENSG00000196177/ENSG00000135048/ENSG00000110090/ENSG00000183077/ENSG00000167315/ENSG00000117305/ENSG00000213965/ENSG00000100372/ENSG00000117448/ENSG00000107537/ENSG00000113552/ENSG00000164039/ENSG00000104823/ENSG00000116005/ENSG00000161533/ENSG00000198130/ENSG00000248098/ENSG00000091140/ENSG00000132793/ENSG00000105379/ENSG00000120053/ENSG00000148672/ENSG00000241935/ENSG00000117009…
GO:0010817	regulation of hormone levels	128	-0.405044	-1.75983	0.00176056	0.133314	0.123409	843	tags=28%, list=14%, signal=25%	ENSG00000198189/ENSG00000143420/ENSG00000138792/ENSG00000120533/ENSG00000154080/ENSG00000088986/ENSG00000170099/ENSG00000135046/ENSG00000125618/ENSG00000135744/ENSG00000205726/ENSG00000198843/ENSG00000006757/ENSG00000132326/ENSG00000121064/ENSG00000148660/ENSG00000110090/ENSG00000120738/ENSG00000155380/ENSG00000184349/ENSG00000083720/ENSG00000134852/ENSG00000196139/ENSG00000165092/ENSG00000054148…
GO:0022904	respiratory electron transport chain	86	-0.443464	-1.80786	0.00176367	0.133314	0.123409	1179	tags=44%, list=20%, signal=36%	ENSG00000156467/ENSG00000158864/ENSG00000131143/ENSG00000170906/ENSG00000127184/ENSG00000168653/ENSG00000139180/ENSG00000014919/ENSG00000178741/ENSG00000126267/ENSG00000140740/ENSG00000184752/ENSG00000186010/ENSG00000115944/ENSG00000178127/ENSG00000131174/ENSG00000119421/ENSG00000184983/ENSG00000184076/ENSG00000173660/ENSG00000160194/ENSG00000176340/ENSG00000164405/ENSG00000147684/ENSG00000136003…
GO:0009914	hormone transport	83	-0.432346	-1.74592	0.00176678	0.133314	0.123409	829	tags=30%, list=14%, signal=26%	ENSG00000143420/ENSG00000120533/ENSG00000088986/ENSG00000135046/ENSG00000125618/ENSG00000135744/ENSG00000205726/ENSG00000198843/ENSG00000132326/ENSG00000148660/ENSG00000110090/ENSG00000155380/ENSG00000184349/ENSG00000083720/ENSG00000134852/ENSG00000054148/ENSG00000164022/ENSG00000198832/ENSG00000169100/ENSG00000118785/ENSG00000197635/ENSG00000123384/ENSG00000118418/ENSG00000118640/ENSG00000148672
GO:0046879	hormone secretion	83	-0.432346	-1.74592	0.00176678	0.133314	0.123409	829	tags=30%, list=14%, signal=26%	ENSG00000143420/ENSG00000120533/ENSG00000088986/ENSG00000135046/ENSG00000125618/ENSG00000135744/ENSG00000205726/ENSG00000198843/ENSG00000132326/ENSG00000148660/ENSG00000110090/ENSG00000155380/ENSG00000184349/ENSG00000083720/ENSG00000134852/ENSG00000054148/ENSG00000164022/ENSG00000198832/ENSG00000169100/ENSG00000118785/ENSG00000197635/ENSG00000123384/ENSG00000118418/ENSG00000118640/ENSG00000148672
GO:0033108	mitochondrial respiratory chain complex assembly	78	-0.45791	-1.82657	0.00178253	0.133314	0.123409	1179	tags=46%, list=20%, signal=37%	ENSG00000156467/ENSG00000158864/ENSG00000075336/ENSG00000170906/ENSG00000003509/ENSG00000168653/ENSG00000139180/ENSG00000240230/ENSG00000184752/ENSG00000186010/ENSG00000106603/ENSG00000178127/ENSG00000100347/ENSG00000074582/ENSG00000119421/ENSG00000101247/ENSG00000184983/ENSG00000184076/ENSG00000160194/ENSG00000178449/ENSG00000147684/ENSG00000196636/ENSG00000140990/ENSG00000109390/ENSG00000174886…
GO:0009062	fatty acid catabolic process	45	-0.468564	-1.67583	0.0018622	0.133314	0.123409	478	tags=24%, list=8%, signal=23%	ENSG00000110090/ENSG00000167315/ENSG00000213965/ENSG00000100372/ENSG00000107537/ENSG00000164039/ENSG00000104823/ENSG00000161533/ENSG00000198130/ENSG00000132793/ENSG00000105379
GO:1901606	alpha-amino acid catabolic process	36	-0.50432	-1.717	0.00187266	0.133314	0.123409	1363	tags=58%, list=23%, signal=45%	ENSG00000188266/ENSG00000128059/ENSG00000171097/ENSG00000058668/ENSG00000103876/ENSG00000124275/ENSG00000119711/ENSG00000105552/ENSG00000128928/ENSG00000075239/ENSG00000132541/ENSG00000153904/ENSG00000175309/ENSG00000183077/ENSG00000117305/ENSG00000198130/ENSG00000091140/ENSG00000120053/ENSG00000148672/ENSG00000241935/ENSG00000117009
GO:0007007	inner mitochondrial membrane organization	35	-0.543062	-1.83038	0.00188324	0.133314	0.123409	724	tags=37%, list=12%, signal=33%	ENSG00000124172/ENSG00000186010/ENSG00000169020/ENSG00000100347/ENSG00000241468/ENSG00000154518/ENSG00000241837/ENSG00000159199/ENSG00000152234/ENSG00000168924/ENSG00000099800/ENSG00000132305/ENSG00000154723
GO:0006120	mitochondrial electron transport, NADH to ubiquinone	44	-0.480196	-1.69861	0.00189753	0.133314	0.123409	919	tags=43%, list=16%, signal=37%	ENSG00000168653/ENSG00000139180/ENSG00000184752/ENSG00000186010/ENSG00000178127/ENSG00000119421/ENSG00000184983/ENSG00000160194/ENSG00000147684/ENSG00000136003/ENSG00000140990/ENSG00000109390/ENSG00000174886/ENSG00000125356/ENSG00000128609/ENSG00000136521/ENSG00000130414/ENSG00000091140/ENSG00000090266
GO:0042698	ovulation cycle	19	-0.65694	-1.90331	0.00190114	0.133314	0.123409	331	tags=32%, list=6%, signal=30%	ENSG00000120738/ENSG00000145730/ENSG00000101126/ENSG00000145147/ENSG00000167601/ENSG00000166224
GO:0071218	cellular response to misfolded protein	17	0.636587	1.877	0.00201207	0.133314	0.123409	1520	tags=53%, list=26%, signal=39%	ENSG00000163516/ENSG00000136731/ENSG00000136986/ENSG00000165280/ENSG00000104343/ENSG00000128228/ENSG00000148719/ENSG00000164031/ENSG00000204463
GO:0061842	microtubule organizing center localization	16	0.700479	2.02091	0.00204499	0.133314	0.123409	312	tags=44%, list=5%, signal=42%	ENSG00000170759/ENSG00000148498/ENSG00000054654/ENSG00000127914/ENSG00000153201/ENSG00000164109/ENSG00000066279
GO:0097366	response to bronchodilator	16	0.700351	2.02055	0.00204499	0.133314	0.123409	662	tags=38%, list=11%, signal=33%	ENSG00000003402/ENSG00000061918/ENSG00000079805/ENSG00000153201/ENSG00000138668/ENSG00000090339
GO:0051642	centrosome localization	15	0.733306	2.0603	0.00206612	0.133314	0.123409	312	tags=47%, list=5%, signal=44%	ENSG00000170759/ENSG00000148498/ENSG00000054654/ENSG00000127914/ENSG00000153201/ENSG00000164109/ENSG00000066279
GO:0071901	negative regulation of protein serine/threonine kinase activity	41	0.494233	1.81984	0.00208333	0.133314	0.123409	1852	tags=59%, list=32%, signal=40%	ENSG00000154277/ENSG00000105974/ENSG00000168734/ENSG00000124762/ENSG00000106211/ENSG00000123080/ENSG00000166851/ENSG00000108861/ENSG00000111679/ENSG00000113648/ENSG00000101391/ENSG00000185043/ENSG00000047579/ENSG00000169727/ENSG00000132522/ENSG00000143507/ENSG00000060237/ENSG00000100225/ENSG00000205339/ENSG00000151332/ENSG00000164305/ENSG00000170027/ENSG00000114302/ENSG00000086061
GO:0033048	negative regulation of mitotic sister chromatid segregation	27	0.600236	1.99197	0.00210084	0.133314	0.123409	1318	tags=52%, list=22%, signal=40%	ENSG00000047410/ENSG00000205629/ENSG00000164109/ENSG00000164611/ENSG00000080986/ENSG00000134057/ENSG00000178999/ENSG00000166851/ENSG00000169679/ENSG00000136861/ENSG00000144635/ENSG00000110200/ENSG00000116670/ENSG00000085224
GO:0032507	maintenance of protein location in cell	43	0.503183	1.86552	0.00210526	0.133314	0.123409	949	tags=40%, list=16%, signal=33%	ENSG00000105974/ENSG00000213465/ENSG00000153187/ENSG00000054654/ENSG00000100196/ENSG00000129003/ENSG00000136810/ENSG00000105438/ENSG00000116288/ENSG00000165632/ENSG00000136240/ENSG00000100401/ENSG00000113384/ENSG00000159399/ENSG00000102931/ENSG00000156515/ENSG00000140464
GO:1905819	negative regulation of chromosome separation	25	0.618724	2.02031	0.00210526	0.133314	0.123409	1251	tags=52%, list=21%, signal=41%	ENSG00000047410/ENSG00000205629/ENSG00000164109/ENSG00000164611/ENSG00000080986/ENSG00000134057/ENSG00000178999/ENSG00000166851/ENSG00000169679/ENSG00000136861/ENSG00000144635/ENSG00000110200/ENSG00000116670
GO:2000816	negative regulation of mitotic sister chromatid separation	25	0.618724	2.02031	0.00210526	0.133314	0.123409	1251	tags=52%, list=21%, signal=41%	ENSG00000047410/ENSG00000205629/ENSG00000164109/ENSG00000164611/ENSG00000080986/ENSG00000134057/ENSG00000178999/ENSG00000166851/ENSG00000169679/ENSG00000136861/ENSG00000144635/ENSG00000110200/ENSG00000116670
GO:0043266	regulation of potassium ion transport	18	0.640605	1.90685	0.00211864	0.133314	0.123409	611	tags=50%, list=10%, signal=45%	ENSG00000105974/ENSG00000170759/ENSG00000127914/ENSG00000079805/ENSG00000069849/ENSG00000114796/ENSG00000135404/ENSG00000196924/ENSG00000116030
GO:0007094	mitotic spindle assembly checkpoint	23	0.615679	1.95498	0.00212314	0.133314	0.123409	1251	tags=52%, list=21%, signal=41%	ENSG00000047410/ENSG00000205629/ENSG00000164109/ENSG00000080986/ENSG00000134057/ENSG00000178999/ENSG00000166851/ENSG00000169679/ENSG00000136861/ENSG00000144635/ENSG00000110200/ENSG00000116670
GO:0031577	spindle checkpoint	23	0.615679	1.95498	0.00212314	0.133314	0.123409	1251	tags=52%, list=21%, signal=41%	ENSG00000047410/ENSG00000205629/ENSG00000164109/ENSG00000080986/ENSG00000134057/ENSG00000178999/ENSG00000166851/ENSG00000169679/ENSG00000136861/ENSG00000144635/ENSG00000110200/ENSG00000116670
GO:0071173	spindle assembly checkpoint	23	0.615679	1.95498	0.00212314	0.133314	0.123409	1251	tags=52%, list=21%, signal=41%	ENSG00000047410/ENSG00000205629/ENSG00000164109/ENSG00000080986/ENSG00000134057/ENSG00000178999/ENSG00000166851/ENSG00000169679/ENSG00000136861/ENSG00000144635/ENSG00000110200/ENSG00000116670
GO:0071174	mitotic spindle checkpoint	23	0.615679	1.95498	0.00212314	0.133314	0.123409	1251	tags=52%, list=21%, signal=41%	ENSG00000047410/ENSG00000205629/ENSG00000164109/ENSG00000080986/ENSG00000134057/ENSG00000178999/ENSG00000166851/ENSG00000169679/ENSG00000136861/ENSG00000144635/ENSG00000110200/ENSG00000116670
GO:0090231	regulation of spindle checkpoint	10	0.736699	1.82988	0.00217865	0.133314	0.123409	1206	tags=80%, list=21%, signal=64%	ENSG00000047410/ENSG00000205629/ENSG00000164109/ENSG00000080986/ENSG00000134057/ENSG00000136861/ENSG00000144635/ENSG00000110200
GO:0090266	regulation of mitotic cell cycle spindle assembly checkpoint	10	0.736699	1.82988	0.00217865	0.133314	0.123409	1206	tags=80%, list=21%, signal=64%	ENSG00000047410/ENSG00000205629/ENSG00000164109/ENSG00000080986/ENSG00000134057/ENSG00000136861/ENSG00000144635/ENSG00000110200
GO:1903504	regulation of mitotic spindle checkpoint	10	0.736699	1.82988	0.00217865	0.133314	0.123409	1206	tags=80%, list=21%, signal=64%	ENSG00000047410/ENSG00000205629/ENSG00000164109/ENSG00000080986/ENSG00000134057/ENSG00000136861/ENSG00000144635/ENSG00000110200
GO:2000209	regulation of anoikis	10	0.789459	1.96093	0.00217865	0.133314	0.123409	940	tags=60%, list=16%, signal=50%	ENSG00000105974/ENSG00000143384/ENSG00000150093/ENSG00000183765/ENSG00000161638/ENSG00000132382
GO:0045185	maintenance of protein location	53	0.462151	1.77432	0.00221729	0.133314	0.123409	949	tags=38%, list=16%, signal=32%	ENSG00000105974/ENSG00000213465/ENSG00000153187/ENSG00000054654/ENSG00000100196/ENSG00000129003/ENSG00000136810/ENSG00000105438/ENSG00000196924/ENSG00000116288/ENSG00000165632/ENSG00000136240/ENSG00000079999/ENSG00000166913/ENSG00000100401/ENSG00000113384/ENSG00000159399/ENSG00000102931/ENSG00000156515/ENSG00000140464
GO:0051651	maintenance of location in cell	51	0.506714	1.93101	0.00224719	0.133314	0.123409	949	tags=39%, list=16%, signal=33%	ENSG00000105974/ENSG00000213465/ENSG00000153187/ENSG00000054654/ENSG00000100196/ENSG00000129003/ENSG00000127914/ENSG00000167996/ENSG00000066279/ENSG00000136810/ENSG00000105438/ENSG00000116288/ENSG00000165632/ENSG00000136240/ENSG00000100401/ENSG00000113384/ENSG00000159399/ENSG00000102931/ENSG00000156515/ENSG00000140464
GO:0051817	modification of morphology or physiology of other organism involved in symbiotic interaction	51	0.457144	1.7421	0.00224719	0.133314	0.123409	1252	tags=41%, list=21%, signal=33%	ENSG00000172757/ENSG00000182481/ENSG00000120948/ENSG00000055332/ENSG00000111640/ENSG00000100603/ENSG00000129315/ENSG00000108424/ENSG00000138448/ENSG00000165916/ENSG00000165949/ENSG00000025800/ENSG00000171552/ENSG00000100393/ENSG00000002330/ENSG00000186432/ENSG00000182718/ENSG00000197081/ENSG00000128829/ENSG00000116478/ENSG00000161048
GO:0001736	establishment of planar polarity	63	0.400483	1.58223	0.00225734	0.133314	0.123409	1025	tags=35%, list=17%, signal=29%	ENSG00000108518/ENSG00000067560/ENSG00000100911/ENSG00000205220/ENSG00000277791/ENSG00000101182/ENSG00000100519/ENSG00000164930/ENSG00000165916/ENSG00000070831/ENSG00000185627/ENSG00000173692/ENSG00000126067/ENSG00000092010/ENSG00000153071/ENSG00000186193/ENSG00000159377/ENSG00000100902/ENSG00000175166/ENSG00000042753/ENSG00000115233/ENSG00000103494
GO:0007164	establishment of tissue polarity	63	0.400483	1.58223	0.00225734	0.133314	0.123409	1025	tags=35%, list=17%, signal=29%	ENSG00000108518/ENSG00000067560/ENSG00000100911/ENSG00000205220/ENSG00000277791/ENSG00000101182/ENSG00000100519/ENSG00000164930/ENSG00000165916/ENSG00000070831/ENSG00000185627/ENSG00000173692/ENSG00000126067/ENSG00000092010/ENSG00000153071/ENSG00000186193/ENSG00000159377/ENSG00000100902/ENSG00000175166/ENSG00000042753/ENSG00000115233/ENSG00000103494
GO:0010952	positive regulation of peptidase activity	76	0.396611	1.6287	0.00225734	0.133314	0.123409	1079	tags=38%, list=18%, signal=32%	ENSG00000105974/ENSG00000003402/ENSG00000117525/ENSG00000189403/ENSG00000117984/ENSG00000136938/ENSG00000067560/ENSG00000100911/ENSG00000198363/ENSG00000115414/ENSG00000105185/ENSG00000163565/ENSG00000003400/ENSG00000169230/ENSG00000065427/ENSG00000112378/ENSG00000092010/ENSG00000165280/ENSG00000166681/ENSG00000099968/ENSG00000140464/ENSG00000137409/ENSG00000130706/ENSG00000002330/ENSG00000144381…
GO:0051321	meiotic cell cycle	68	0.425094	1.71359	0.00225734	0.133314	0.123409	1328	tags=38%, list=23%, signal=30%	ENSG00000131462/ENSG00000136824/ENSG00000100345/ENSG00000113456/ENSG00000123975/ENSG00000138587/ENSG00000167110/ENSG00000164611/ENSG00000066279/ENSG00000119048/ENSG00000198492/ENSG00000185627/ENSG00000166851/ENSG00000179218/ENSG00000144554/ENSG00000158402/ENSG00000113810/ENSG00000131747/ENSG00000169679/ENSG00000100814/ENSG00000138071/ENSG00000108384/ENSG00000164961/ENSG00000116062/ENSG00000085224…
GO:0071241	cellular response to inorganic substance	66	0.421906	1.67839	0.00226244	0.133314	0.123409	1332	tags=39%, list=23%, signal=31%	ENSG00000003402/ENSG00000061918/ENSG00000079805/ENSG00000181019/ENSG00000164808/ENSG00000067715/ENSG00000138668/ENSG00000134057/ENSG00000140575/ENSG00000198417/ENSG00000125148/ENSG00000179218/ENSG00000115738/ENSG00000116030/ENSG00000204209/ENSG00000087274/ENSG00000143799/ENSG00000089280/ENSG00000135124/ENSG00000146648/ENSG00000002330/ENSG00000068305/ENSG00000118762/ENSG00000142168/ENSG00000085224…
GO:1903046	meiotic cell cycle process	52	0.46109	1.7557	0.00227273	0.133314	0.123409	1318	tags=46%, list=22%, signal=36%	ENSG00000131462/ENSG00000136824/ENSG00000100345/ENSG00000113456/ENSG00000123975/ENSG00000167110/ENSG00000164611/ENSG00000066279/ENSG00000119048/ENSG00000198492/ENSG00000185627/ENSG00000166851/ENSG00000179218/ENSG00000144554/ENSG00000158402/ENSG00000113810/ENSG00000131747/ENSG00000169679/ENSG00000100814/ENSG00000138071/ENSG00000108384/ENSG00000164961/ENSG00000116062/ENSG00000085224
GO:0048285	organelle fission	175	0.341633	1.63879	0.00228311	0.133314	0.123409	1428	tags=38%, list=24%, signal=29%	ENSG00000089685/ENSG00000198901/ENSG00000131462/ENSG00000134690/ENSG00000164190/ENSG00000153187/ENSG00000067560/ENSG00000126787/ENSG00000136824/ENSG00000113456/ENSG00000047410/ENSG00000148773/ENSG00000205629/ENSG00000123975/ENSG00000164109/ENSG00000167110/ENSG00000164611/ENSG00000066279/ENSG00000108424/ENSG00000119048/ENSG00000156256/ENSG00000080986/ENSG00000121579/ENSG00000142945/ENSG00000134057…
GO:0140014	mitotic nuclear division	131	0.373625	1.70007	0.00228833	0.133314	0.123409	1428	tags=40%, list=24%, signal=31%	ENSG00000089685/ENSG00000198901/ENSG00000131462/ENSG00000134690/ENSG00000164190/ENSG00000153187/ENSG00000067560/ENSG00000126787/ENSG00000136824/ENSG00000047410/ENSG00000148773/ENSG00000205629/ENSG00000164109/ENSG00000167110/ENSG00000164611/ENSG00000108424/ENSG00000156256/ENSG00000080986/ENSG00000121579/ENSG00000142945/ENSG00000134057/ENSG00000178999/ENSG00000196924/ENSG00000166851/ENSG00000175063…
GO:0000070	mitotic sister chromatid segregation	85	0.405413	1.6938	0.00230415	0.133314	0.123409	1428	tags=46%, list=24%, signal=35%	ENSG00000198901/ENSG00000131462/ENSG00000134690/ENSG00000164190/ENSG00000153187/ENSG00000126787/ENSG00000136824/ENSG00000047410/ENSG00000205629/ENSG00000164109/ENSG00000164611/ENSG00000108424/ENSG00000080986/ENSG00000121579/ENSG00000142945/ENSG00000134057/ENSG00000178999/ENSG00000166851/ENSG00000132341/ENSG00000113810/ENSG00000103769/ENSG00000085415/ENSG00000113648/ENSG00000254505/ENSG00000169679…
GO:0007051	spindle organization	96	0.366806	1.57836	0.00230415	0.133314	0.123409	747	tags=24%, list=13%, signal=21%	ENSG00000203760/ENSG00000089685/ENSG00000198901/ENSG00000196230/ENSG00000131462/ENSG00000153187/ENSG00000067560/ENSG00000175216/ENSG00000100345/ENSG00000047410/ENSG00000167110/ENSG00000137814/ENSG00000066279/ENSG00000108424/ENSG00000080986/ENSG00000134057/ENSG00000178999/ENSG00000196924/ENSG00000166851/ENSG00000132341/ENSG00000165280/ENSG00000183765/ENSG00000103769
GO:0051783	regulation of nuclear division	87	0.377104	1.58281	0.00231481	0.133314	0.123409	1428	tags=41%, list=24%, signal=32%	ENSG00000164190/ENSG00000153187/ENSG00000126787/ENSG00000113456/ENSG00000047410/ENSG00000148773/ENSG00000205629/ENSG00000164109/ENSG00000164611/ENSG00000119048/ENSG00000080986/ENSG00000134057/ENSG00000178999/ENSG00000166851/ENSG00000175063/ENSG00000179218/ENSG00000158402/ENSG00000167657/ENSG00000113648/ENSG00000215114/ENSG00000169679/ENSG00000053900/ENSG00000136861/ENSG00000144635/ENSG00000110200…
GO:0034620	cellular response to unfolded protein	84	0.377763	1.56785	0.00232019	0.133314	0.123409	783	tags=29%, list=13%, signal=25%	ENSG00000143321/ENSG00000107175/ENSG00000166598/ENSG00000100196/ENSG00000055332/ENSG00000138674/ENSG00000175354/ENSG00000152137/ENSG00000154832/ENSG00000106080/ENSG00000110092/ENSG00000120742/ENSG00000136986/ENSG00000198380/ENSG00000179218/ENSG00000166340/ENSG00000138073/ENSG00000204209/ENSG00000160789/ENSG00000165280/ENSG00000087274/ENSG00000122557/ENSG00000109971/ENSG00000131871
GO:0006986	response to unfolded protein	104	0.364223	1.59255	0.002331	0.133314	0.123409	792	tags=28%, list=14%, signal=25%	ENSG00000143321/ENSG00000107175/ENSG00000166598/ENSG00000100196/ENSG00000096384/ENSG00000055332/ENSG00000138674/ENSG00000175354/ENSG00000120694/ENSG00000152137/ENSG00000154832/ENSG00000106080/ENSG00000106211/ENSG00000110092/ENSG00000080824/ENSG00000120742/ENSG00000136986/ENSG00000198380/ENSG00000179218/ENSG00000166340/ENSG00000138073/ENSG00000204209/ENSG00000160789/ENSG00000165280/ENSG00000087274…
GO:0035967	cellular response to topologically incorrect protein	99	0.370047	1.60273	0.002331	0.133314	0.123409	783	tags=26%, list=13%, signal=23%	ENSG00000143321/ENSG00000107175/ENSG00000163516/ENSG00000166598/ENSG00000100196/ENSG00000055332/ENSG00000138674/ENSG00000175354/ENSG00000152137/ENSG00000154832/ENSG00000106080/ENSG00000110092/ENSG00000120742/ENSG00000136731/ENSG00000136986/ENSG00000198380/ENSG00000179218/ENSG00000166340/ENSG00000138073/ENSG00000204209/ENSG00000160789/ENSG00000165280/ENSG00000087274/ENSG00000122557/ENSG00000109971…
GO:0062012	regulation of small molecule metabolic process	200	0.303454	1.47626	0.002331	0.133314	0.123409	1082	tags=31%, list=18%, signal=26%	ENSG00000105974/ENSG00000164687/ENSG00000067560/ENSG00000079459/ENSG00000100911/ENSG00000205220/ENSG00000277791/ENSG00000101182/ENSG00000181019/ENSG00000175354/ENSG00000012660/ENSG00000047410/ENSG00000100519/ENSG00000153201/ENSG00000162433/ENSG00000205629/ENSG00000108424/ENSG00000168209/ENSG00000165916/ENSG00000154803/ENSG00000181929/ENSG00000134057/ENSG00000157020/ENSG00000167775/ENSG00000104549…
GO:0030705	cytoskeleton-dependent intracellular transport	98	0.361658	1.56296	0.00233645	0.133314	0.123409	922	tags=23%, list=16%, signal=20%	ENSG00000167553/ENSG00000123416/ENSG00000154277/ENSG00000170759/ENSG00000196230/ENSG00000151914/ENSG00000153187/ENSG00000132589/ENSG00000054654/ENSG00000167552/ENSG00000078674/ENSG00000096872/ENSG00000106211/ENSG00000070831/ENSG00000115355/ENSG00000109971/ENSG00000130402/ENSG00000137177/ENSG00000104164/ENSG00000104133/ENSG00000115993/ENSG00000185129/ENSG00000185009
GO:0000280	nuclear division	162	0.378598	1.78022	0.00239234	0.133314	0.123409	1428	tags=40%, list=24%, signal=31%	ENSG00000089685/ENSG00000198901/ENSG00000131462/ENSG00000134690/ENSG00000164190/ENSG00000153187/ENSG00000067560/ENSG00000126787/ENSG00000136824/ENSG00000113456/ENSG00000047410/ENSG00000148773/ENSG00000205629/ENSG00000123975/ENSG00000164109/ENSG00000167110/ENSG00000164611/ENSG00000066279/ENSG00000108424/ENSG00000119048/ENSG00000156256/ENSG00000080986/ENSG00000121579/ENSG00000142945/ENSG00000134057…
GO:0007059	chromosome segregation	158	0.327039	1.52479	0.00244499	0.133314	0.123409	1338	tags=34%, list=23%, signal=27%	ENSG00000203760/ENSG00000089685/ENSG00000198901/ENSG00000131462/ENSG00000134690/ENSG00000164190/ENSG00000153187/ENSG00000144021/ENSG00000113580/ENSG00000126787/ENSG00000136824/ENSG00000047410/ENSG00000148773/ENSG00000205629/ENSG00000164109/ENSG00000164611/ENSG00000108424/ENSG00000119048/ENSG00000070831/ENSG00000080986/ENSG00000121579/ENSG00000142945/ENSG00000134057/ENSG00000178999/ENSG00000123485…
GO:0000226	microtubule cytoskeleton organization	232	0.299685	1.47344	0.00252525	0.133314	0.123409	778	tags=20%, list=13%, signal=18%	ENSG00000167553/ENSG00000123416/ENSG00000203760/ENSG00000089685/ENSG00000148498/ENSG00000198901/ENSG00000213465/ENSG00000196230/ENSG00000131462/ENSG00000151914/ENSG00000153187/ENSG00000067560/ENSG00000054654/ENSG00000167552/ENSG00000127914/ENSG00000054282/ENSG00000175216/ENSG00000100345/ENSG00000078674/ENSG00000047410/ENSG00000127824/ENSG00000111640/ENSG00000135968/ENSG00000164109/ENSG00000167110…
GO:0051656	establishment of organelle localization	228	0.301027	1.47686	0.00255102	0.133314	0.123409	1101	tags=27%, list=19%, signal=23%	ENSG00000184840/ENSG00000154277/ENSG00000170759/ENSG00000076944/ENSG00000142684/ENSG00000148498/ENSG00000134690/ENSG00000170043/ENSG00000153187/ENSG00000242247/ENSG00000054654/ENSG00000079805/ENSG00000138674/ENSG00000126787/ENSG00000100345/ENSG00000078674/ENSG00000164109/ENSG00000167110/ENSG00000086598/ENSG00000108424/ENSG00000164924/ENSG00000119048/ENSG00000074695/ENSG00000067715/ENSG00000070831…
GO:0002283	neutrophil activation involved in immune response	240	0.310247	1.531	0.00258398	0.133314	0.123409	1166	tags=31%, list=20%, signal=26%	ENSG00000204435/ENSG00000164687/ENSG00000076944/ENSG00000196230/ENSG00000189403/ENSG00000176978/ENSG00000170043/ENSG00000117984/ENSG00000067560/ENSG00000116260/ENSG00000106244/ENSG00000096384/ENSG00000169919/ENSG00000167996/ENSG00000160213/ENSG00000108424/ENSG00000138448/ENSG00000165916/ENSG00000135404/ENSG00000176407/ENSG00000196262/ENSG00000135677/ENSG00000072958/ENSG00000170515/ENSG00000143793…
GO:0043312	neutrophil degranulation	240	0.310247	1.531	0.00258398	0.133314	0.123409	1166	tags=31%, list=20%, signal=26%	ENSG00000204435/ENSG00000164687/ENSG00000076944/ENSG00000196230/ENSG00000189403/ENSG00000176978/ENSG00000170043/ENSG00000117984/ENSG00000067560/ENSG00000116260/ENSG00000106244/ENSG00000096384/ENSG00000169919/ENSG00000167996/ENSG00000160213/ENSG00000108424/ENSG00000138448/ENSG00000165916/ENSG00000135404/ENSG00000176407/ENSG00000196262/ENSG00000135677/ENSG00000072958/ENSG00000170515/ENSG00000143793…
GO:0002446	neutrophil mediated immunity	243	0.310758	1.53612	0.00260417	0.133314	0.123409	1166	tags=31%, list=20%, signal=26%	ENSG00000204435/ENSG00000164687/ENSG00000076944/ENSG00000196230/ENSG00000189403/ENSG00000176978/ENSG00000170043/ENSG00000117984/ENSG00000067560/ENSG00000116260/ENSG00000106244/ENSG00000096384/ENSG00000169919/ENSG00000167996/ENSG00000160213/ENSG00000108424/ENSG00000138448/ENSG00000165916/ENSG00000135404/ENSG00000176407/ENSG00000196262/ENSG00000135677/ENSG00000072958/ENSG00000170515/ENSG00000143793…
GO:0042119	neutrophil activation	243	0.306172	1.51345	0.00260417	0.133314	0.123409	1166	tags=31%, list=20%, signal=26%	ENSG00000204435/ENSG00000164687/ENSG00000076944/ENSG00000196230/ENSG00000189403/ENSG00000176978/ENSG00000170043/ENSG00000117984/ENSG00000067560/ENSG00000116260/ENSG00000106244/ENSG00000096384/ENSG00000169919/ENSG00000167996/ENSG00000160213/ENSG00000108424/ENSG00000138448/ENSG00000165916/ENSG00000135404/ENSG00000176407/ENSG00000196262/ENSG00000135677/ENSG00000072958/ENSG00000170515/ENSG00000143793…
GO:0036230	granulocyte activation	245	0.308438	1.5236	0.0026178	0.133314	0.123409	1166	tags=31%, list=20%, signal=26%	ENSG00000204435/ENSG00000164687/ENSG00000076944/ENSG00000196230/ENSG00000189403/ENSG00000176978/ENSG00000170043/ENSG00000117984/ENSG00000067560/ENSG00000116260/ENSG00000106244/ENSG00000096384/ENSG00000169919/ENSG00000167996/ENSG00000160213/ENSG00000108424/ENSG00000138448/ENSG00000165916/ENSG00000135404/ENSG00000176407/ENSG00000196262/ENSG00000135677/ENSG00000072958/ENSG00000170515/ENSG00000143793…
GO:0002444	myeloid leukocyte mediated immunity	257	0.303092	1.50049	0.00265252	0.133314	0.123409	1166	tags=30%, list=20%, signal=25%	ENSG00000204435/ENSG00000164687/ENSG00000076944/ENSG00000165732/ENSG00000196230/ENSG00000189403/ENSG00000176978/ENSG00000170043/ENSG00000117984/ENSG00000067560/ENSG00000116260/ENSG00000106244/ENSG00000096384/ENSG00000169919/ENSG00000167996/ENSG00000160213/ENSG00000108424/ENSG00000138448/ENSG00000165916/ENSG00000135404/ENSG00000176407/ENSG00000196262/ENSG00000135677/ENSG00000072958/ENSG00000170515…
GO:0002275	myeloid cell activation involved in immune response	250	0.305653	1.50654	0.00268097	0.133314	0.123409	1166	tags=31%, list=20%, signal=26%	ENSG00000204435/ENSG00000164687/ENSG00000076944/ENSG00000196230/ENSG00000189403/ENSG00000176978/ENSG00000170043/ENSG00000117984/ENSG00000067560/ENSG00000116260/ENSG00000106244/ENSG00000096384/ENSG00000169919/ENSG00000167996/ENSG00000160213/ENSG00000108424/ENSG00000138448/ENSG00000165916/ENSG00000135404/ENSG00000176407/ENSG00000196262/ENSG00000135677/ENSG00000072958/ENSG00000170515/ENSG00000143793…
GO:0002366	leukocyte activation involved in immune response	287	0.289309	1.4506	0.00268817	0.133314	0.123409	1195	tags=30%, list=20%, signal=25%	ENSG00000100097/ENSG00000204435/ENSG00000164687/ENSG00000076944/ENSG00000196230/ENSG00000189403/ENSG00000176978/ENSG00000170043/ENSG00000117984/ENSG00000067560/ENSG00000116260/ENSG00000106244/ENSG00000096384/ENSG00000169919/ENSG00000101017/ENSG00000167996/ENSG00000160213/ENSG00000108424/ENSG00000138448/ENSG00000165916/ENSG00000135404/ENSG00000176407/ENSG00000196262/ENSG00000135677/ENSG00000072958…
GO:0043299	leukocyte degranulation	249	0.304586	1.49953	0.00269542	0.133314	0.123409	1166	tags=31%, list=20%, signal=26%	ENSG00000204435/ENSG00000164687/ENSG00000076944/ENSG00000196230/ENSG00000189403/ENSG00000176978/ENSG00000170043/ENSG00000117984/ENSG00000067560/ENSG00000116260/ENSG00000106244/ENSG00000096384/ENSG00000169919/ENSG00000167996/ENSG00000160213/ENSG00000108424/ENSG00000138448/ENSG00000165916/ENSG00000135404/ENSG00000176407/ENSG00000196262/ENSG00000135677/ENSG00000072958/ENSG00000170515/ENSG00000143793…
GO:0019221	cytokine-mediated signaling pathway	269	0.287557	1.42639	0.00271003	0.133314	0.123409	1006	tags=25%, list=17%, signal=22%	ENSG00000172757/ENSG00000105974/ENSG00000089685/ENSG00000204435/ENSG00000065548/ENSG00000185624/ENSG00000117525/ENSG00000125726/ENSG00000100911/ENSG00000124762/ENSG00000166598/ENSG00000096384/ENSG00000205220/ENSG00000277791/ENSG00000115414/ENSG00000101182/ENSG00000175354/ENSG00000143384/ENSG00000100519/ENSG00000101017/ENSG00000161011/ENSG00000179526/ENSG00000148834/ENSG00000206503/ENSG00000150093…
GO:0002274	myeloid leukocyte activation	270	0.277841	1.37432	0.0027248	0.133314	0.123409	1166	tags=29%, list=20%, signal=25%	ENSG00000204435/ENSG00000164687/ENSG00000076944/ENSG00000196230/ENSG00000189403/ENSG00000176978/ENSG00000170043/ENSG00000117984/ENSG00000067560/ENSG00000116260/ENSG00000106244/ENSG00000096384/ENSG00000169919/ENSG00000167996/ENSG00000160213/ENSG00000108424/ENSG00000138448/ENSG00000165916/ENSG00000135404/ENSG00000176407/ENSG00000196262/ENSG00000135677/ENSG00000072958/ENSG00000170515/ENSG00000143793…
GO:0051301	cell division	274	0.301618	1.493	0.0027248	0.133314	0.123409	1376	tags=34%, list=23%, signal=28%	ENSG00000167553/ENSG00000172757/ENSG00000123416/ENSG00000203760/ENSG00000089685/ENSG00000148498/ENSG00000198901/ENSG00000196230/ENSG00000134690/ENSG00000153187/ENSG00000157456/ENSG00000067560/ENSG00000167552/ENSG00000090273/ENSG00000175216/ENSG00000113580/ENSG00000136824/ENSG00000100345/ENSG00000047410/ENSG00000129315/ENSG00000123975/ENSG00000164109/ENSG00000167110/ENSG00000173207/ENSG00000137814…
GO:0002263	cell activation involved in immune response	290	0.2829	1.41654	0.00273973	0.133314	0.123409	1195	tags=30%, list=20%, signal=25%	ENSG00000100097/ENSG00000204435/ENSG00000164687/ENSG00000076944/ENSG00000196230/ENSG00000189403/ENSG00000176978/ENSG00000170043/ENSG00000117984/ENSG00000067560/ENSG00000116260/ENSG00000106244/ENSG00000096384/ENSG00000169919/ENSG00000101017/ENSG00000167996/ENSG00000160213/ENSG00000108424/ENSG00000138448/ENSG00000165916/ENSG00000135404/ENSG00000176407/ENSG00000196262/ENSG00000135677/ENSG00000072958…
GO:0010608	posttranscriptional regulation of gene expression	358	0.26801	1.3762	0.00273973	0.133314	0.123409	1021	tags=24%, list=17%, signal=21%	ENSG00000114416/ENSG00000105974/ENSG00000100664/ENSG00000122406/ENSG00000130826/ENSG00000099783/ENSG00000153187/ENSG00000067560/ENSG00000120948/ENSG00000100911/ENSG00000166197/ENSG00000055332/ENSG00000205220/ENSG00000277791/ENSG00000112531/ENSG00000121774/ENSG00000101182/ENSG00000067248/ENSG00000047410/ENSG00000100519/ENSG00000197061/ENSG00000153201/ENSG00000132507/ENSG00000111640/ENSG00000115053…
GO:0071345	cellular response to cytokine stimulus	389	0.281912	1.46438	0.00274725	0.133314	0.123409	743	tags=21%, list=13%, signal=19%	ENSG00000143321/ENSG00000172757/ENSG00000123416/ENSG00000105974/ENSG00000089685/ENSG00000170759/ENSG00000204435/ENSG00000065548/ENSG00000185624/ENSG00000076944/ENSG00000117525/ENSG00000153187/ENSG00000125726/ENSG00000067560/ENSG00000100911/ENSG00000124762/ENSG00000166598/ENSG00000096384/ENSG00000205220/ENSG00000162909/ENSG00000277791/ENSG00000115414/ENSG00000101182/ENSG00000175354/ENSG00000163565…
GO:0002443	leukocyte mediated immunity	311	0.284561	1.4353	0.00275482	0.133314	0.123409	1166	tags=29%, list=20%, signal=25%	ENSG00000204435/ENSG00000164687/ENSG00000076944/ENSG00000165732/ENSG00000117450/ENSG00000196230/ENSG00000189403/ENSG00000176978/ENSG00000170043/ENSG00000117984/ENSG00000125726/ENSG00000067560/ENSG00000116260/ENSG00000106244/ENSG00000096384/ENSG00000169919/ENSG00000101017/ENSG00000153310/ENSG00000167996/ENSG00000206503/ENSG00000160213/ENSG00000108424/ENSG00000138448/ENSG00000165916/ENSG00000135404…
GO:0034097	response to cytokine	421	0.26967	1.40647	0.002849	0.133314	0.123409	1006	tags=24%, list=17%, signal=21%	ENSG00000143321/ENSG00000172757/ENSG00000123416/ENSG00000105974/ENSG00000089685/ENSG00000170759/ENSG00000204435/ENSG00000065548/ENSG00000185624/ENSG00000076944/ENSG00000117525/ENSG00000153187/ENSG00000125726/ENSG00000067560/ENSG00000100911/ENSG00000124762/ENSG00000166598/ENSG00000096384/ENSG00000055332/ENSG00000205220/ENSG00000162909/ENSG00000277791/ENSG00000115414/ENSG00000101182/ENSG00000175354…
GO:0007346	regulation of mitotic cell cycle	325	0.263346	1.3351	0.00286533	0.133314	0.123409	1428	tags=34%, list=24%, signal=27%	ENSG00000196230/ENSG00000131462/ENSG00000164190/ENSG00000153187/ENSG00000100911/ENSG00000124762/ENSG00000167552/ENSG00000205220/ENSG00000127914/ENSG00000277791/ENSG00000054282/ENSG00000101182/ENSG00000175216/ENSG00000126787/ENSG00000078674/ENSG00000047410/ENSG00000100519/ENSG00000127824/ENSG00000046651/ENSG00000148773/ENSG00000205629/ENSG00000123975/ENSG00000164109/ENSG00000173207/ENSG00000137814…
GO:0045055	regulated exocytosis	320	0.295736	1.49483	0.00286533	0.133314	0.123409	1166	tags=30%, list=20%, signal=26%	ENSG00000204435/ENSG00000164687/ENSG00000076944/ENSG00000108679/ENSG00000196230/ENSG00000189403/ENSG00000176978/ENSG00000170043/ENSG00000117984/ENSG00000067560/ENSG00000116260/ENSG00000106244/ENSG00000096384/ENSG00000115414/ENSG00000049245/ENSG00000084234/ENSG00000100345/ENSG00000072110/ENSG00000169919/ENSG00000127824/ENSG00000153310/ENSG00000167996/ENSG00000160213/ENSG00000108424/ENSG00000138448…
GO:0051640	organelle localization	325	0.29919	1.51682	0.00286533	0.133314	0.123409	1101	tags=27%, list=19%, signal=23%	ENSG00000184840/ENSG00000154277/ENSG00000170759/ENSG00000076944/ENSG00000142684/ENSG00000148498/ENSG00000196230/ENSG00000131462/ENSG00000134690/ENSG00000170043/ENSG00000153187/ENSG00000242247/ENSG00000170558/ENSG00000054654/ENSG00000167552/ENSG00000127914/ENSG00000054282/ENSG00000079805/ENSG00000138674/ENSG00000175216/ENSG00000135541/ENSG00000121289/ENSG00000049245/ENSG00000126787/ENSG00000100345…
GO:0007017	microtubule-based process	324	0.270403	1.37145	0.00287356	0.133314	0.123409	925	tags=20%, list=16%, signal=18%	ENSG00000167553/ENSG00000123416/ENSG00000203760/ENSG00000154277/ENSG00000089685/ENSG00000170759/ENSG00000148498/ENSG00000198901/ENSG00000213465/ENSG00000196230/ENSG00000131462/ENSG00000151914/ENSG00000153187/ENSG00000067560/ENSG00000132589/ENSG00000054654/ENSG00000167552/ENSG00000127914/ENSG00000054282/ENSG00000175216/ENSG00000126787/ENSG00000100345/ENSG00000078674/ENSG00000047410/ENSG00000127824…
GO:0045321	leukocyte activation	419	0.273022	1.42269	0.00289017	0.133314	0.123409	1350	tags=33%, list=23%, signal=27%	ENSG00000100097/ENSG00000105974/ENSG00000204435/ENSG00000164687/ENSG00000076944/ENSG00000117450/ENSG00000196230/ENSG00000189403/ENSG00000177697/ENSG00000176978/ENSG00000170043/ENSG00000117984/ENSG00000125726/ENSG00000067560/ENSG00000116260/ENSG00000132589/ENSG00000124762/ENSG00000106244/ENSG00000096384/ENSG00000205220/ENSG00000168264/ENSG00000175354/ENSG00000120694/ENSG00000005020/ENSG00000100345…
GO:1903047	mitotic cell cycle process	440	0.279372	1.46154	0.00291545	0.133314	0.123409	1431	tags=33%, list=24%, signal=27%	ENSG00000172757/ENSG00000089685/ENSG00000100526/ENSG00000198901/ENSG00000196230/ENSG00000131462/ENSG00000134690/ENSG00000164190/ENSG00000153187/ENSG00000157456/ENSG00000067560/ENSG00000100911/ENSG00000124762/ENSG00000167552/ENSG00000132780/ENSG00000205220/ENSG00000127914/ENSG00000277791/ENSG00000054282/ENSG00000079805/ENSG00000121774/ENSG00000101182/ENSG00000175216/ENSG00000118816/ENSG00000108094…
GO:0001775	cell activation	452	0.275414	1.44643	0.00294118	0.133314	0.123409	1254	tags=31%, list=21%, signal=26%	ENSG00000100097/ENSG00000105974/ENSG00000204435/ENSG00000164687/ENSG00000076944/ENSG00000117450/ENSG00000196230/ENSG00000189403/ENSG00000177697/ENSG00000176978/ENSG00000170043/ENSG00000117984/ENSG00000125726/ENSG00000067560/ENSG00000116260/ENSG00000132589/ENSG00000124762/ENSG00000106244/ENSG00000096384/ENSG00000205220/ENSG00000168264/ENSG00000175354/ENSG00000120694/ENSG00000005020/ENSG00000100345…
GO:0000278	mitotic cell cycle	498	0.2881	1.52325	0.00295858	0.133314	0.123409	1431	tags=33%, list=24%, signal=28%	ENSG00000167553/ENSG00000172757/ENSG00000123416/ENSG00000203760/ENSG00000089685/ENSG00000100526/ENSG00000198901/ENSG00000196230/ENSG00000131462/ENSG00000134690/ENSG00000164190/ENSG00000153187/ENSG00000157456/ENSG00000067560/ENSG00000100911/ENSG00000166197/ENSG00000124762/ENSG00000167552/ENSG00000132780/ENSG00000205220/ENSG00000127914/ENSG00000277791/ENSG00000054282/ENSG00000079805/ENSG00000121774…
GO:0006629	lipid metabolic process	455	-0.281991	-1.41636	0.00302115	0.134513	0.124518	1027	tags=23%, list=18%, signal=20%	ENSG00000167969/ENSG00000138744/ENSG00000183549/ENSG00000115020/ENSG00000138193/ENSG00000099942/ENSG00000179889/ENSG00000161217/ENSG00000142192/ENSG00000066813/ENSG00000118961/ENSG00000026652/ENSG00000188313/ENSG00000132170/ENSG00000084090/ENSG00000110958/ENSG00000074416/ENSG00000160752/ENSG00000128928/ENSG00000001630/ENSG00000140463/ENSG00000075239/ENSG00000198189/ENSG00000007168/ENSG00000158850…
GO:0006091	generation of precursor metabolites and energy	277	-0.308809	-1.48293	0.00315956	0.139021	0.128691	919	tags=25%, list=16%, signal=22%	ENSG00000168653/ENSG00000124172/ENSG00000139180/ENSG00000014919/ENSG00000176171/ENSG00000075239/ENSG00000163541/ENSG00000178741/ENSG00000215021/ENSG00000126267/ENSG00000140740/ENSG00000184752/ENSG00000168291/ENSG00000186010/ENSG00000169020/ENSG00000117640/ENSG00000115944/ENSG00000102900/ENSG00000178127/ENSG00000131174/ENSG00000119421/ENSG00000132326/ENSG00000184983/ENSG00000184076/ENSG00000173660…
GO:0016042	lipid catabolic process	109	-0.397608	-1.6931	0.00346021	0.142205	0.131639	1237	tags=35%, list=21%, signal=28%	ENSG00000134330/ENSG00000196743/ENSG00000072210/ENSG00000084754/ENSG00000099377/ENSG00000167969/ENSG00000138744/ENSG00000138193/ENSG00000179889/ENSG00000118961/ENSG00000074416/ENSG00000128928/ENSG00000075239/ENSG00000198189/ENSG00000007168/ENSG00000133321/ENSG00000164898/ENSG00000006757/ENSG00000021826/ENSG00000110090/ENSG00000167315/ENSG00000213965/ENSG00000197746/ENSG00000100372/ENSG00000131238…
GO:0023061	signal release	119	-0.38184	-1.64633	0.00353357	0.142205	0.131639	1026	tags=29%, list=17%, signal=24%	ENSG00000138744/ENSG00000099940/ENSG00000135631/ENSG00000141646/ENSG00000087470/ENSG00000148943/ENSG00000143420/ENSG00000120533/ENSG00000088986/ENSG00000135046/ENSG00000125618/ENSG00000135744/ENSG00000205726/ENSG00000198843/ENSG00000132326/ENSG00000148660/ENSG00000110090/ENSG00000131238/ENSG00000155380/ENSG00000184349/ENSG00000083720/ENSG00000134852/ENSG00000054148/ENSG00000127838/ENSG00000164022…
GO:0042775	mitochondrial ATP synthesis coupled electron transport	74	-0.465347	-1.84647	0.00353982	0.142205	0.131639	1179	tags=50%, list=20%, signal=40%	ENSG00000156467/ENSG00000158864/ENSG00000131143/ENSG00000170906/ENSG00000127184/ENSG00000168653/ENSG00000139180/ENSG00000014919/ENSG00000178741/ENSG00000126267/ENSG00000140740/ENSG00000184752/ENSG00000186010/ENSG00000115944/ENSG00000178127/ENSG00000131174/ENSG00000119421/ENSG00000184983/ENSG00000184076/ENSG00000173660/ENSG00000160194/ENSG00000176340/ENSG00000164405/ENSG00000147684/ENSG00000136003…
GO:0046883	regulation of hormone secretion	70	-0.448848	-1.75769	0.00353982	0.142205	0.131639	829	tags=33%, list=14%, signal=29%	ENSG00000143420/ENSG00000120533/ENSG00000088986/ENSG00000135046/ENSG00000125618/ENSG00000135744/ENSG00000205726/ENSG00000198843/ENSG00000132326/ENSG00000110090/ENSG00000155380/ENSG00000184349/ENSG00000083720/ENSG00000134852/ENSG00000054148/ENSG00000164022/ENSG00000169100/ENSG00000118785/ENSG00000197635/ENSG00000123384/ENSG00000118418/ENSG00000118640/ENSG00000148672
GO:1902600	proton transmembrane transport	72	-0.450526	-1.7762	0.00353982	0.142205	0.131639	913	tags=35%, list=16%, signal=30%	ENSG00000124172/ENSG00000205542/ENSG00000128524/ENSG00000014919/ENSG00000178741/ENSG00000215021/ENSG00000159720/ENSG00000126267/ENSG00000169020/ENSG00000115944/ENSG00000131174/ENSG00000241468/ENSG00000176340/ENSG00000154518/ENSG00000241837/ENSG00000111775/ENSG00000159199/ENSG00000167700/ENSG00000152234/ENSG00000131100/ENSG00000112695/ENSG00000154723/ENSG00000110911/ENSG00000138495/ENSG00000187446
GO:0044242	cellular lipid catabolic process	77	-0.422624	-1.68267	0.00356506	0.142205	0.131639	599	tags=25%, list=10%, signal=22%	ENSG00000006757/ENSG00000021826/ENSG00000110090/ENSG00000167315/ENSG00000213965/ENSG00000197746/ENSG00000100372/ENSG00000131238/ENSG00000104763/ENSG00000107537/ENSG00000196139/ENSG00000164039/ENSG00000104823/ENSG00000123384/ENSG00000161533/ENSG00000198130/ENSG00000166224/ENSG00000132793/ENSG00000105379
GO:0042773	ATP synthesis coupled electron transport	75	-0.462453	-1.83201	0.00357143	0.142205	0.131639	1179	tags=49%, list=20%, signal=40%	ENSG00000156467/ENSG00000158864/ENSG00000131143/ENSG00000170906/ENSG00000127184/ENSG00000168653/ENSG00000139180/ENSG00000014919/ENSG00000178741/ENSG00000126267/ENSG00000140740/ENSG00000184752/ENSG00000186010/ENSG00000115944/ENSG00000178127/ENSG00000131174/ENSG00000119421/ENSG00000184983/ENSG00000184076/ENSG00000173660/ENSG00000160194/ENSG00000176340/ENSG00000164405/ENSG00000147684/ENSG00000136003…
GO:0072329	monocarboxylic acid catabolic process	51	-0.499028	-1.83965	0.00359066	0.142205	0.131639	478	tags=25%, list=8%, signal=24%	ENSG00000110090/ENSG00000167315/ENSG00000213965/ENSG00000100372/ENSG00000117448/ENSG00000107537/ENSG00000164039/ENSG00000104823/ENSG00000161533/ENSG00000198130/ENSG00000132793/ENSG00000105379/ENSG00000241935
GO:0010257	NADH dehydrogenase complex assembly	54	-0.443526	-1.64869	0.00367647	0.142205	0.131639	1144	tags=48%, list=20%, signal=39%	ENSG00000158864/ENSG00000075336/ENSG00000170906/ENSG00000003509/ENSG00000168653/ENSG00000139180/ENSG00000184752/ENSG00000186010/ENSG00000106603/ENSG00000178127/ENSG00000074582/ENSG00000119421/ENSG00000101247/ENSG00000184983/ENSG00000160194/ENSG00000147684/ENSG00000140990/ENSG00000109390/ENSG00000174886/ENSG00000125356/ENSG00000113845/ENSG00000128609/ENSG00000136521/ENSG00000155463/ENSG00000130414…
GO:0032981	mitochondrial respiratory chain complex I assembly	54	-0.443526	-1.64869	0.00367647	0.142205	0.131639	1144	tags=48%, list=20%, signal=39%	ENSG00000158864/ENSG00000075336/ENSG00000170906/ENSG00000003509/ENSG00000168653/ENSG00000139180/ENSG00000184752/ENSG00000186010/ENSG00000106603/ENSG00000178127/ENSG00000074582/ENSG00000119421/ENSG00000101247/ENSG00000184983/ENSG00000160194/ENSG00000147684/ENSG00000140990/ENSG00000109390/ENSG00000174886/ENSG00000125356/ENSG00000113845/ENSG00000128609/ENSG00000136521/ENSG00000155463/ENSG00000130414…
GO:0008535	respiratory chain complex IV assembly	18	-0.616224	-1.75717	0.00377358	0.142205	0.131639	900	tags=56%, list=15%, signal=47%	ENSG00000075336/ENSG00000014919/ENSG00000240230/ENSG00000106603/ENSG00000074582/ENSG00000178449/ENSG00000155463/ENSG00000229833/ENSG00000138495/ENSG00000183978
GO:0006123	mitochondrial electron transport, cytochrome c to oxygen	13	-0.725673	-1.89944	0.00379507	0.142205	0.131639	1331	tags=85%, list=23%, signal=66%	ENSG00000189043/ENSG00000131143/ENSG00000127184/ENSG00000014919/ENSG00000178741/ENSG00000126267/ENSG00000115944/ENSG00000131174/ENSG00000176340/ENSG00000172115/ENSG00000111775
GO:0019646	aerobic electron transport chain	13	-0.725673	-1.89944	0.00379507	0.142205	0.131639	1331	tags=85%, list=23%, signal=66%	ENSG00000189043/ENSG00000131143/ENSG00000127184/ENSG00000014919/ENSG00000178741/ENSG00000126267/ENSG00000115944/ENSG00000131174/ENSG00000176340/ENSG00000172115/ENSG00000111775
GO:0061387	regulation of extent of cell growth	44	-0.464086	-1.64162	0.00379507	0.142205	0.131639	841	tags=34%, list=14%, signal=29%	ENSG00000007168/ENSG00000131711/ENSG00000073803/ENSG00000127603/ENSG00000092964/ENSG00000112902/ENSG00000085733/ENSG00000184349/ENSG00000115310/ENSG00000105426/ENSG00000101126/ENSG00000099250/ENSG00000118785/ENSG00000123384/ENSG00000018189
GO:0017004	cytochrome complex assembly	27	-0.560455	-1.77441	0.00380228	0.142205	0.131639	1179	tags=52%, list=20%, signal=42%	ENSG00000156467/ENSG00000075336/ENSG00000014919/ENSG00000240230/ENSG00000106603/ENSG00000074582/ENSG00000184076/ENSG00000178449/ENSG00000051523/ENSG00000155463/ENSG00000101019/ENSG00000229833/ENSG00000138495/ENSG00000183978
GO:0070527	platelet aggregation	20	0.61716	1.90795	0.00414938	0.143683	0.133007	853	tags=45%, list=15%, signal=39%	ENSG00000100345/ENSG00000075624/ENSG00000106211/ENSG00000184009/ENSG00000101608/ENSG00000196924/ENSG00000164024/ENSG00000111679/ENSG00000035403
GO:1904029	regulation of cyclin-dependent protein kinase activity	40	0.487211	1.78095	0.00416667	0.143683	0.133007	636	tags=38%, list=11%, signal=34%	ENSG00000100526/ENSG00000157456/ENSG00000124762/ENSG00000096384/ENSG00000118816/ENSG00000107937/ENSG00000129315/ENSG00000123975/ENSG00000173207/ENSG00000075624/ENSG00000110092/ENSG00000134057/ENSG00000123080/ENSG00000166851/ENSG00000158402
GO:0033046	negative regulation of sister chromatid segregation	28	0.591296	1.97948	0.00419287	0.143683	0.133007	1318	tags=50%, list=22%, signal=39%	ENSG00000047410/ENSG00000205629/ENSG00000164109/ENSG00000164611/ENSG00000080986/ENSG00000134057/ENSG00000178999/ENSG00000166851/ENSG00000169679/ENSG00000136861/ENSG00000144635/ENSG00000110200/ENSG00000116670/ENSG00000085224
GO:0051985	negative regulation of chromosome segregation	28	0.591296	1.97948	0.00419287	0.143683	0.133007	1318	tags=50%, list=22%, signal=39%	ENSG00000047410/ENSG00000205629/ENSG00000164109/ENSG00000164611/ENSG00000080986/ENSG00000134057/ENSG00000178999/ENSG00000166851/ENSG00000169679/ENSG00000136861/ENSG00000144635/ENSG00000110200/ENSG00000116670/ENSG00000085224
GO:0045841	negative regulation of mitotic metaphase/anaphase transition	24	0.603905	1.95037	0.00421053	0.143683	0.133007	1251	tags=50%, list=21%, signal=39%	ENSG00000047410/ENSG00000205629/ENSG00000164109/ENSG00000080986/ENSG00000134057/ENSG00000178999/ENSG00000166851/ENSG00000169679/ENSG00000136861/ENSG00000144635/ENSG00000110200/ENSG00000116670
GO:0140013	meiotic nuclear division	44	0.460894	1.71209	0.00421053	0.143683	0.133007	1199	tags=41%, list=20%, signal=33%	ENSG00000136824/ENSG00000113456/ENSG00000123975/ENSG00000167110/ENSG00000164611/ENSG00000066279/ENSG00000119048/ENSG00000185627/ENSG00000166851/ENSG00000179218/ENSG00000144554/ENSG00000113810/ENSG00000131747/ENSG00000169679/ENSG00000100814/ENSG00000138071/ENSG00000108384/ENSG00000164961
GO:1902100	negative regulation of metaphase/anaphase transition of cell cycle	24	0.603905	1.95037	0.00421053	0.143683	0.133007	1251	tags=50%, list=21%, signal=39%	ENSG00000047410/ENSG00000205629/ENSG00000164109/ENSG00000080986/ENSG00000134057/ENSG00000178999/ENSG00000166851/ENSG00000169679/ENSG00000136861/ENSG00000144635/ENSG00000110200/ENSG00000116670
GO:0034109	homotypic cell-cell adhesion	26	0.593181	1.95284	0.00421941	0.143683	0.133007	619	tags=42%, list=11%, signal=38%	ENSG00000100097/ENSG00000002586/ENSG00000100345/ENSG00000075624/ENSG00000106211/ENSG00000184009/ENSG00000101608/ENSG00000196924/ENSG00000164024/ENSG00000137710/ENSG00000111679
GO:0051445	regulation of meiotic cell cycle	12	0.712939	1.8809	0.00422833	0.143683	0.133007	636	tags=50%, list=11%, signal=45%	ENSG00000113456/ENSG00000066279/ENSG00000119048/ENSG00000198492/ENSG00000179218/ENSG00000158402
GO:0001909	leukocyte mediated cytotoxicity	29	0.552546	1.8681	0.00425532	0.143683	0.133007	719	tags=38%, list=12%, signal=33%	ENSG00000076944/ENSG00000117450/ENSG00000196230/ENSG00000153310/ENSG00000206503/ENSG00000130202/ENSG00000234745/ENSG00000188229/ENSG00000111679/ENSG00000090339/ENSG00000104522
GO:0045839	negative regulation of mitotic nuclear division	30	0.563689	1.92244	0.00426439	0.143683	0.133007	1318	tags=47%, list=22%, signal=36%	ENSG00000047410/ENSG00000205629/ENSG00000164109/ENSG00000164611/ENSG00000080986/ENSG00000134057/ENSG00000178999/ENSG00000166851/ENSG00000169679/ENSG00000136861/ENSG00000144635/ENSG00000110200/ENSG00000116670/ENSG00000085224
GO:0043276	anoikis	11	0.727709	1.85815	0.00431034	0.143935	0.13324	940	tags=55%, list=16%, signal=46%	ENSG00000105974/ENSG00000143384/ENSG00000150093/ENSG00000183765/ENSG00000161638/ENSG00000132382
GO:0051784	negative regulation of nuclear division	32	0.57002	1.95616	0.00436681	0.14453	0.133791	1318	tags=47%, list=22%, signal=37%	ENSG00000113456/ENSG00000047410/ENSG00000205629/ENSG00000164109/ENSG00000164611/ENSG00000080986/ENSG00000134057/ENSG00000178999/ENSG00000166851/ENSG00000169679/ENSG00000136861/ENSG00000144635/ENSG00000110200/ENSG00000116670/ENSG00000085224
GO:0006890	retrograde vesicle-mediated transport, Golgi to ER	60	0.408137	1.60284	0.00444444	0.144905	0.134138	774	tags=25%, list=13%, signal=22%	ENSG00000169223/ENSG00000184840/ENSG00000242247/ENSG00000100196/ENSG00000168374/ENSG00000105669/ENSG00000086598/ENSG00000151779/ENSG00000122218/ENSG00000142945/ENSG00000105438/ENSG00000136240/ENSG00000113719/ENSG00000129083/ENSG00000113384
GO:0060071	Wnt signaling pathway, planar cell polarity pathway	57	0.416663	1.62094	0.00446429	0.144905	0.134138	1006	tags=35%, list=17%, signal=29%	ENSG00000108518/ENSG00000067560/ENSG00000100911/ENSG00000205220/ENSG00000277791/ENSG00000101182/ENSG00000100519/ENSG00000164930/ENSG00000165916/ENSG00000070831/ENSG00000185627/ENSG00000173692/ENSG00000126067/ENSG00000092010/ENSG00000153071/ENSG00000159377/ENSG00000100902/ENSG00000175166/ENSG00000042753/ENSG00000115233
GO:0090175	regulation of establishment of planar polarity	58	0.425028	1.65549	0.00449438	0.144905	0.134138	1006	tags=36%, list=17%, signal=30%	ENSG00000108518/ENSG00000067560/ENSG00000100911/ENSG00000205220/ENSG00000277791/ENSG00000101182/ENSG00000100519/ENSG00000164930/ENSG00000165916/ENSG00000070831/ENSG00000185627/ENSG00000173692/ENSG00000126067/ENSG00000092010/ENSG00000153071/ENSG00000186193/ENSG00000159377/ENSG00000100902/ENSG00000175166/ENSG00000042753/ENSG00000115233
GO:0006909	phagocytosis	85	0.362557	1.51475	0.00460829	0.147308	0.136362	445	tags=21%, list=8%, signal=20%	ENSG00000169223/ENSG00000163466/ENSG00000189403/ENSG00000096384/ENSG00000112335/ENSG00000079805/ENSG00000100345/ENSG00000130429/ENSG00000150093/ENSG00000109113/ENSG00000111229/ENSG00000061676/ENSG00000075624/ENSG00000138448/ENSG00000070831/ENSG00000080824/ENSG00000184009/ENSG00000203805
GO:0000819	sister chromatid segregation	103	0.340466	1.48589	0.004662	0.147762	0.136783	1428	tags=40%, list=24%, signal=31%	ENSG00000198901/ENSG00000131462/ENSG00000134690/ENSG00000164190/ENSG00000153187/ENSG00000126787/ENSG00000136824/ENSG00000047410/ENSG00000205629/ENSG00000164109/ENSG00000164611/ENSG00000108424/ENSG00000080986/ENSG00000121579/ENSG00000142945/ENSG00000134057/ENSG00000178999/ENSG00000166851/ENSG00000132341/ENSG00000113810/ENSG00000131747/ENSG00000103769/ENSG00000085415/ENSG00000113648/ENSG00000254505…
GO:0044255	cellular lipid metabolic process	347	-0.292578	-1.43359	0.00473934	0.148951	0.137883	1027	tags=24%, list=18%, signal=21%	ENSG00000167969/ENSG00000138744/ENSG00000183549/ENSG00000115020/ENSG00000138193/ENSG00000179889/ENSG00000161217/ENSG00000066813/ENSG00000026652/ENSG00000188313/ENSG00000132170/ENSG00000084090/ENSG00000110958/ENSG00000074416/ENSG00000160752/ENSG00000128928/ENSG00000075239/ENSG00000007168/ENSG00000158850/ENSG00000183747/ENSG00000133321/ENSG00000101266/ENSG00000106853/ENSG00000125730/ENSG00000035681…
GO:0061061	muscle structure development	162	0.32036	1.50638	0.00478469	0.149123	0.138042	959	tags=24%, list=16%, signal=21%	ENSG00000100097/ENSG00000114416/ENSG00000154277/ENSG00000105974/ENSG00000003402/ENSG00000117318/ENSG00000153187/ENSG00000067560/ENSG00000132589/ENSG00000170558/ENSG00000162909/ENSG00000112531/ENSG00000100345/ENSG00000123562/ENSG00000150093/ENSG00000100201/ENSG00000070831/ENSG00000134057/ENSG00000184009/ENSG00000008294/ENSG00000120742/ENSG00000133026/ENSG00000152601/ENSG00000173575/ENSG00000110066…
GO:0015980	energy derivation by oxidation of organic compounds	159	-0.340291	-1.52429	0.00510204	0.157699	0.145982	919	tags=27%, list=16%, signal=23%	ENSG00000168653/ENSG00000139180/ENSG00000014919/ENSG00000176171/ENSG00000163541/ENSG00000178741/ENSG00000126267/ENSG00000140740/ENSG00000184752/ENSG00000168291/ENSG00000186010/ENSG00000117640/ENSG00000115944/ENSG00000178127/ENSG00000131174/ENSG00000119421/ENSG00000132326/ENSG00000184983/ENSG00000184076/ENSG00000173660/ENSG00000160194/ENSG00000014641/ENSG00000176340/ENSG00000164405/ENSG00000147684…
GO:0022900	electron transport chain	116	-0.377051	-1.61636	0.00530035	0.161149	0.149175	919	tags=33%, list=16%, signal=28%	ENSG00000168653/ENSG00000139180/ENSG00000014919/ENSG00000178741/ENSG00000126267/ENSG00000140740/ENSG00000184752/ENSG00000186010/ENSG00000115944/ENSG00000178127/ENSG00000131174/ENSG00000119421/ENSG00000184983/ENSG00000184076/ENSG00000173660/ENSG00000160194/ENSG00000108010/ENSG00000176340/ENSG00000164405/ENSG00000147684/ENSG00000136003/ENSG00000140990/ENSG00000172115/ENSG00000051523/ENSG00000117448…
GO:0007006	mitochondrial membrane organization	78	-0.418849	-1.67076	0.00534759	0.161149	0.149175	913	tags=31%, list=16%, signal=26%	ENSG00000124172/ENSG00000108953/ENSG00000176171/ENSG00000213699/ENSG00000186010/ENSG00000169020/ENSG00000100347/ENSG00000114126/ENSG00000173726/ENSG00000167315/ENSG00000241468/ENSG00000154518/ENSG00000241837/ENSG00000215012/ENSG00000125652/ENSG00000090432/ENSG00000159199/ENSG00000152234/ENSG00000096092/ENSG00000168924/ENSG00000099800/ENSG00000132305/ENSG00000155463/ENSG00000154723
GO:1990542	mitochondrial transmembrane transport	65	-0.431843	-1.66587	0.00535714	0.161149	0.149175	913	tags=31%, list=16%, signal=26%	ENSG00000124172/ENSG00000134375/ENSG00000163528/ENSG00000104980/ENSG00000186010/ENSG00000169020/ENSG00000173726/ENSG00000107745/ENSG00000110090/ENSG00000241468/ENSG00000154518/ENSG00000156398/ENSG00000241837/ENSG00000159199/ENSG00000152234/ENSG00000205981/ENSG00000168924/ENSG00000099800/ENSG00000196683/ENSG00000154723
GO:0090276	regulation of peptide hormone secretion	56	-0.435801	-1.64009	0.005386	0.161149	0.149175	829	tags=34%, list=14%, signal=29%	ENSG00000143420/ENSG00000120533/ENSG00000088986/ENSG00000125618/ENSG00000205726/ENSG00000198843/ENSG00000132326/ENSG00000110090/ENSG00000155380/ENSG00000184349/ENSG00000083720/ENSG00000134852/ENSG00000054148/ENSG00000164022/ENSG00000169100/ENSG00000197635/ENSG00000123384/ENSG00000118418/ENSG00000148672
GO:0006887	exocytosis	370	0.264927	1.36601	0.00555556	0.164903	0.15265	1166	tags=28%, list=20%, signal=24%	ENSG00000204435/ENSG00000164687/ENSG00000076944/ENSG00000108679/ENSG00000196230/ENSG00000189403/ENSG00000176978/ENSG00000170043/ENSG00000117984/ENSG00000067560/ENSG00000116260/ENSG00000106244/ENSG00000096384/ENSG00000115414/ENSG00000049245/ENSG00000084234/ENSG00000100345/ENSG00000072110/ENSG00000169919/ENSG00000127824/ENSG00000153310/ENSG00000167996/ENSG00000160213/ENSG00000108424/ENSG00000138448…
GO:0042407	cristae formation	26	-0.569713	-1.77689	0.00568182	0.166647	0.154264	913	tags=42%, list=16%, signal=36%	ENSG00000124172/ENSG00000169020/ENSG00000100347/ENSG00000241468/ENSG00000154518/ENSG00000241837/ENSG00000159199/ENSG00000152234/ENSG00000168924/ENSG00000132305/ENSG00000154723
GO:0000271	polysaccharide biosynthetic process	21	-0.579216	-1.72411	0.00570342	0.166647	0.154264	686	tags=33%, list=12%, signal=30%	ENSG00000158470/ENSG00000156966/ENSG00000141367/ENSG00000132326/ENSG00000162688/ENSG00000163754/ENSG00000213639
GO:0002252	immune effector process	461	0.247937	1.30104	0.00593472	0.172061	0.159276	1251	tags=29%, list=21%, signal=25%	ENSG00000100097/ENSG00000204435/ENSG00000164687/ENSG00000076944/ENSG00000165732/ENSG00000117450/ENSG00000196230/ENSG00000163466/ENSG00000189403/ENSG00000176978/ENSG00000170043/ENSG00000117984/ENSG00000125726/ENSG00000067560/ENSG00000116260/ENSG00000106244/ENSG00000096384/ENSG00000055332/ENSG00000163565/ENSG00000169919/ENSG00000101017/ENSG00000153310/ENSG00000167996/ENSG00000130429/ENSG00000206503…
GO:0019637	organophosphate metabolic process	492	-0.267568	-1.35421	0.00601504	0.173048	0.16019	1163	tags=26%, list=20%, signal=23%	ENSG00000143437/ENSG00000168610/ENSG00000242372/ENSG00000146729/ENSG00000158864/ENSG00000131143/ENSG00000105835/ENSG00000084754/ENSG00000170906/ENSG00000172594/ENSG00000127184/ENSG00000152556/ENSG00000125877/ENSG00000166741/ENSG00000049239/ENSG00000198585/ENSG00000183549/ENSG00000115020/ENSG00000138193/ENSG00000172340/ENSG00000161217/ENSG00000142192/ENSG00000143179/ENSG00000066813/ENSG00000026652…
GO:0072595	maintenance of protein localization in organelle	28	0.533747	1.78683	0.00628931	0.177602	0.164405	949	tags=46%, list=16%, signal=39%	ENSG00000213465/ENSG00000153187/ENSG00000100196/ENSG00000136810/ENSG00000105438/ENSG00000116288/ENSG00000165632/ENSG00000136240/ENSG00000100401/ENSG00000159399/ENSG00000102931/ENSG00000156515/ENSG00000140464
GO:1901068	guanosine-containing compound metabolic process	25	0.520092	1.69824	0.00631579	0.177602	0.164405	584	tags=32%, list=10%, signal=29%	ENSG00000143774/ENSG00000067560/ENSG00000162433/ENSG00000164172/ENSG00000143156/ENSG00000178035/ENSG00000243678/ENSG00000132341
GO:1904031	positive regulation of cyclin-dependent protein kinase activity	13	0.676568	1.81242	0.00631579	0.177602	0.164405	1248	tags=77%, list=21%, signal=61%	ENSG00000124762/ENSG00000096384/ENSG00000129315/ENSG00000123975/ENSG00000173207/ENSG00000110092/ENSG00000134057/ENSG00000146648/ENSG00000108100/ENSG00000118762
GO:1903427	negative regulation of reactive oxygen species biosynthetic process	11	0.709873	1.8126	0.00646552	0.180284	0.166889	505	tags=36%, list=9%, signal=33%	ENSG00000105974/ENSG00000003402/ENSG00000067560/ENSG00000116288
GO:0051101	regulation of DNA binding	47	0.440822	1.65551	0.00650759	0.180284	0.166889	1365	tags=40%, list=23%, signal=31%	ENSG00000204435/ENSG00000142684/ENSG00000117318/ENSG00000189403/ENSG00000164190/ENSG00000163565/ENSG00000136810/ENSG00000123485/ENSG00000116288/ENSG00000115738/ENSG00000116030/ENSG00000143799/ENSG00000100393/ENSG00000084073/ENSG00000198171/ENSG00000116670/ENSG00000239672/ENSG00000075142/ENSG00000165671
GO:0030010	establishment of cell polarity	61	0.397638	1.55946	0.00674157	0.185393	0.171618	481	tags=21%, list=8%, signal=20%	ENSG00000172757/ENSG00000148498/ENSG00000067560/ENSG00000132589/ENSG00000096384/ENSG00000054282/ENSG00000100345/ENSG00000164109/ENSG00000070831/ENSG00000080986/ENSG00000080824/ENSG00000105738/ENSG00000166851
GO:1902850	microtubule cytoskeleton organization involved in mitosis	78	0.369261	1.5239	0.00680272	0.185488	0.171706	1053	tags=31%, list=18%, signal=26%	ENSG00000089685/ENSG00000198901/ENSG00000131462/ENSG00000153187/ENSG00000067560/ENSG00000047410/ENSG00000164109/ENSG00000167110/ENSG00000108424/ENSG00000080986/ENSG00000134057/ENSG00000178999/ENSG00000196924/ENSG00000166851/ENSG00000132341/ENSG00000165280/ENSG00000183765/ENSG00000103769/ENSG00000186193/ENSG00000215114/ENSG00000152253/ENSG00000175203/ENSG00000136861/ENSG00000126524
GO:0045785	positive regulation of cell adhesion	116	0.348833	1.55531	0.00688073	0.185488	0.171706	1231	tags=34%, list=21%, signal=27%	ENSG00000100097/ENSG00000105974/ENSG00000213465/ENSG00000163466/ENSG00000189403/ENSG00000125726/ENSG00000067560/ENSG00000132589/ENSG00000205336/ENSG00000115414/ENSG00000079805/ENSG00000120694/ENSG00000153310/ENSG00000096872/ENSG00000138448/ENSG00000070831/ENSG00000154803/ENSG00000140575/ENSG00000197747/ENSG00000196924/ENSG00000071054/ENSG00000179218/ENSG00000111679/ENSG00000090339/ENSG00000101882…
GO:1902749	regulation of cell cycle G2/M phase transition	133	0.333808	1.52191	0.00696056	0.185488	0.171706	1082	tags=32%, list=18%, signal=27%	ENSG00000196230/ENSG00000131462/ENSG00000100911/ENSG00000167552/ENSG00000205220/ENSG00000127914/ENSG00000277791/ENSG00000054282/ENSG00000101182/ENSG00000175216/ENSG00000078674/ENSG00000100519/ENSG00000127824/ENSG00000046651/ENSG00000137814/ENSG00000165916/ENSG00000110092/ENSG00000080824/ENSG00000134057/ENSG00000105393/ENSG00000185627/ENSG00000178999/ENSG00000173692/ENSG00000166851/ENSG00000188229…
GO:0034976	response to endoplasmic reticulum stress	171	0.310035	1.47006	0.00700935	0.185488	0.171706	1230	tags=31%, list=21%, signal=25%	ENSG00000143321/ENSG00000105974/ENSG00000185624/ENSG00000107175/ENSG00000163516/ENSG00000120948/ENSG00000106803/ENSG00000166598/ENSG00000100196/ENSG00000055332/ENSG00000138674/ENSG00000175354/ENSG00000100519/ENSG00000154832/ENSG00000162191/ENSG00000106080/ENSG00000110092/ENSG00000120742/ENSG00000136731/ENSG00000136986/ENSG00000198380/ENSG00000116288/ENSG00000170881/ENSG00000101255/ENSG00000179218…
GO:0045333	cellular respiration	131	-0.359139	-1.56499	0.00707965	0.185488	0.171706	1183	tags=35%, list=20%, signal=29%	ENSG00000121691/ENSG00000156467/ENSG00000158864/ENSG00000131143/ENSG00000170906/ENSG00000127184/ENSG00000172340/ENSG00000168653/ENSG00000139180/ENSG00000014919/ENSG00000176171/ENSG00000163541/ENSG00000178741/ENSG00000126267/ENSG00000140740/ENSG00000184752/ENSG00000168291/ENSG00000186010/ENSG00000117640/ENSG00000115944/ENSG00000178127/ENSG00000131174/ENSG00000119421/ENSG00000184983/ENSG00000184076…
GO:0051235	maintenance of location	108	0.345375	1.51583	0.0070922	0.185488	0.171706	949	tags=29%, list=16%, signal=25%	ENSG00000105974/ENSG00000213465/ENSG00000153187/ENSG00000054654/ENSG00000166598/ENSG00000100196/ENSG00000129003/ENSG00000127914/ENSG00000175354/ENSG00000148834/ENSG00000167996/ENSG00000066279/ENSG00000136810/ENSG00000138448/ENSG00000104549/ENSG00000105438/ENSG00000196924/ENSG00000116288/ENSG00000165632/ENSG00000136240/ENSG00000079999/ENSG00000179218/ENSG00000111679/ENSG00000166913/ENSG00000100401…
GO:0052547	regulation of peptidase activity	147	0.315586	1.46224	0.0070922	0.185488	0.171706	1095	tags=33%, list=19%, signal=27%	ENSG00000105974/ENSG00000089685/ENSG00000003402/ENSG00000117525/ENSG00000089220/ENSG00000189403/ENSG00000117984/ENSG00000136938/ENSG00000067560/ENSG00000100911/ENSG00000198363/ENSG00000115414/ENSG00000105185/ENSG00000163565/ENSG00000084234/ENSG00000162191/ENSG00000111640/ENSG00000160213/ENSG00000164611/ENSG00000170430/ENSG00000003400/ENSG00000116288/ENSG00000169230/ENSG00000065427/ENSG00000112378…
GO:0030072	peptide hormone secretion	67	-0.412897	-1.59768	0.00720721	0.185626	0.171834	829	tags=31%, list=14%, signal=27%	ENSG00000143420/ENSG00000120533/ENSG00000088986/ENSG00000135046/ENSG00000125618/ENSG00000205726/ENSG00000198843/ENSG00000132326/ENSG00000148660/ENSG00000110090/ENSG00000155380/ENSG00000184349/ENSG00000083720/ENSG00000134852/ENSG00000054148/ENSG00000164022/ENSG00000169100/ENSG00000197635/ENSG00000123384/ENSG00000118418/ENSG00000148672
GO:0000086	G2/M transition of mitotic cell cycle	148	0.332425	1.53974	0.00721154	0.185626	0.171834	776	tags=26%, list=13%, signal=23%	ENSG00000196230/ENSG00000131462/ENSG00000157456/ENSG00000100911/ENSG00000124762/ENSG00000167552/ENSG00000205220/ENSG00000127914/ENSG00000277791/ENSG00000054282/ENSG00000079805/ENSG00000121774/ENSG00000101182/ENSG00000175216/ENSG00000078674/ENSG00000100519/ENSG00000127824/ENSG00000046651/ENSG00000205629/ENSG00000137814/ENSG00000165916/ENSG00000110092/ENSG00000080824/ENSG00000134057/ENSG00000185627…
GO:0044839	cell cycle G2/M phase transition	156	0.322806	1.50283	0.00724638	0.185626	0.171834	1082	tags=31%, list=18%, signal=26%	ENSG00000196230/ENSG00000131462/ENSG00000157456/ENSG00000100911/ENSG00000124762/ENSG00000167552/ENSG00000205220/ENSG00000127914/ENSG00000277791/ENSG00000054282/ENSG00000079805/ENSG00000121774/ENSG00000101182/ENSG00000175216/ENSG00000078674/ENSG00000100519/ENSG00000127824/ENSG00000046651/ENSG00000205629/ENSG00000137814/ENSG00000165916/ENSG00000110092/ENSG00000080824/ENSG00000134057/ENSG00000105393…
GO:0009063	cellular amino acid catabolic process	46	-0.471823	-1.68981	0.00744879	0.189513	0.175432	1279	tags=50%, list=22%, signal=39%	ENSG00000128059/ENSG00000171097/ENSG00000058668/ENSG00000103876/ENSG00000124275/ENSG00000119711/ENSG00000105552/ENSG00000128928/ENSG00000075239/ENSG00000132541/ENSG00000153904/ENSG00000175309/ENSG00000196177/ENSG00000183077/ENSG00000117305/ENSG00000116005/ENSG00000198130/ENSG00000248098/ENSG00000091140/ENSG00000120053/ENSG00000148672/ENSG00000241935/ENSG00000117009
GO:0030149	sphingolipid catabolic process	13	-0.673068	-1.76174	0.00759013	0.19088	0.176697	1227	tags=46%, list=21%, signal=37%	ENSG00000196743/ENSG00000179889/ENSG00000197746/ENSG00000131238/ENSG00000104763/ENSG00000166224
GO:0044070	regulation of anion transport	27	-0.54449	-1.72387	0.00760456	0.19088	0.176697	770	tags=33%, list=13%, signal=29%	ENSG00000121671/ENSG00000137801/ENSG00000104267/ENSG00000135744/ENSG00000132326/ENSG00000154723/ENSG00000144746/ENSG00000117009/ENSG00000174827
GO:0051345	positive regulation of hydrolase activity	249	0.27661	1.3618	0.00808625	0.20127	0.186315	1109	tags=27%, list=19%, signal=23%	ENSG00000105974/ENSG00000108518/ENSG00000065548/ENSG00000100664/ENSG00000003402/ENSG00000117525/ENSG00000189403/ENSG00000117984/ENSG00000136938/ENSG00000153187/ENSG00000242247/ENSG00000067560/ENSG00000100911/ENSG00000198363/ENSG00000096384/ENSG00000115414/ENSG00000079805/ENSG00000105185/ENSG00000163565/ENSG00000101017/ENSG00000153201/ENSG00000069849/ENSG00000168374/ENSG00000150093/ENSG00000154803…
GO:1901379	regulation of potassium ion transmembrane transport	16	0.625673	1.8051	0.00817996	0.20127	0.186315	611	tags=50%, list=10%, signal=45%	ENSG00000105974/ENSG00000127914/ENSG00000079805/ENSG00000069849/ENSG00000114796/ENSG00000135404/ENSG00000196924/ENSG00000116030
GO:1901976	regulation of cell cycle checkpoint	16	0.635776	1.83424	0.00817996	0.20127	0.186315	1710	tags=75%, list=29%, signal=53%	ENSG00000047410/ENSG00000205629/ENSG00000164109/ENSG00000080986/ENSG00000134057/ENSG00000183765/ENSG00000136861/ENSG00000144635/ENSG00000110200/ENSG00000092470/ENSG00000178295/ENSG00000168411
GO:0007080	mitotic metaphase plate congression	25	0.513168	1.67564	0.00842105	0.204917	0.189691	1428	tags=56%, list=24%, signal=43%	ENSG00000134690/ENSG00000153187/ENSG00000108424/ENSG00000080986/ENSG00000142945/ENSG00000134057/ENSG00000103769/ENSG00000085415/ENSG00000254505/ENSG00000176108/ENSG00000083937/ENSG00000131165/ENSG00000130724/ENSG00000255112
GO:1900027	regulation of ruffle assembly	12	0.665466	1.75566	0.00845666	0.204917	0.189691	1080	tags=50%, list=18%, signal=41%	ENSG00000105974/ENSG00000108518/ENSG00000137710/ENSG00000090339/ENSG00000110880/ENSG00000140995
GO:0048144	fibroblast proliferation	34	0.477861	1.66697	0.00858369	0.204917	0.189691	1104	tags=47%, list=19%, signal=38%	ENSG00000197956/ENSG00000124762/ENSG00000115414/ENSG00000167996/ENSG00000253729/ENSG00000164751/ENSG00000134057/ENSG00000135829/ENSG00000140464/ENSG00000176046/ENSG00000146648/ENSG00000084073/ENSG00000141510/ENSG00000105810/ENSG00000164258/ENSG00000182718
GO:0048145	regulation of fibroblast proliferation	34	0.477861	1.66697	0.00858369	0.204917	0.189691	1104	tags=47%, list=19%, signal=38%	ENSG00000197956/ENSG00000124762/ENSG00000115414/ENSG00000167996/ENSG00000253729/ENSG00000164751/ENSG00000134057/ENSG00000135829/ENSG00000140464/ENSG00000176046/ENSG00000146648/ENSG00000084073/ENSG00000141510/ENSG00000105810/ENSG00000164258/ENSG00000182718
GO:0033047	regulation of mitotic sister chromatid segregation	45	0.437198	1.6288	0.00860215	0.204917	0.189691	1403	tags=47%, list=24%, signal=36%	ENSG00000164190/ENSG00000153187/ENSG00000126787/ENSG00000047410/ENSG00000205629/ENSG00000164109/ENSG00000164611/ENSG00000080986/ENSG00000134057/ENSG00000178999/ENSG00000166851/ENSG00000113648/ENSG00000169679/ENSG00000053900/ENSG00000136861/ENSG00000144635/ENSG00000110200/ENSG00000176386/ENSG00000116670/ENSG00000085224/ENSG00000119906
GO:0007010	cytoskeleton organization	480	0.236425	1.24439	0.00892857	0.211347	0.195643	1373	tags=28%, list=23%, signal=23%	ENSG00000167553/ENSG00000172757/ENSG00000123416/ENSG00000203760/ENSG00000089685/ENSG00000108518/ENSG00000177731/ENSG00000003402/ENSG00000148498/ENSG00000198901/ENSG00000213465/ENSG00000196230/ENSG00000163466/ENSG00000131462/ENSG00000151914/ENSG00000153187/ENSG00000067560/ENSG00000105443/ENSG00000054654/ENSG00000167552/ENSG00000166598/ENSG00000162909/ENSG00000127914/ENSG00000054282/ENSG00000052841…
GO:0035966	response to topologically incorrect protein	121	0.344395	1.55137	0.00904977	0.212018	0.196264	1019	tags=30%, list=17%, signal=25%	ENSG00000143321/ENSG00000107175/ENSG00000163516/ENSG00000166598/ENSG00000100196/ENSG00000096384/ENSG00000055332/ENSG00000138674/ENSG00000175354/ENSG00000120694/ENSG00000152137/ENSG00000154832/ENSG00000106080/ENSG00000106211/ENSG00000110092/ENSG00000080824/ENSG00000120742/ENSG00000136731/ENSG00000136986/ENSG00000198380/ENSG00000179218/ENSG00000166340/ENSG00000138073/ENSG00000204209/ENSG00000160789…
GO:0002478	antigen processing and presentation of exogenous peptide antigen	114	0.332335	1.48723	0.00907029	0.212018	0.196264	1006	tags=30%, list=17%, signal=25%	ENSG00000117984/ENSG00000100911/ENSG00000205220/ENSG00000277791/ENSG00000079805/ENSG00000101182/ENSG00000138674/ENSG00000049245/ENSG00000100519/ENSG00000206503/ENSG00000113441/ENSG00000138448/ENSG00000165916/ENSG00000072958/ENSG00000142945/ENSG00000132912/ENSG00000157020/ENSG00000204287/ENSG00000185627/ENSG00000234745/ENSG00000173692/ENSG00000216490/ENSG00000126067/ENSG00000179218/ENSG00000092010…
GO:0042113	B cell activation	70	0.392905	1.58863	0.00915332	0.21263	0.196831	1345	tags=39%, list=23%, signal=30%	ENSG00000100097/ENSG00000125726/ENSG00000124762/ENSG00000168264/ENSG00000175354/ENSG00000005020/ENSG00000101017/ENSG00000150093/ENSG00000253729/ENSG00000167775/ENSG00000115738/ENSG00000111679/ENSG00000116580/ENSG00000100393/ENSG00000002330/ENSG00000144381/ENSG00000072274/ENSG00000141510/ENSG00000110719/ENSG00000100219/ENSG00000132522/ENSG00000116062/ENSG00000116670/ENSG00000171984/ENSG00000106003…
GO:0033617	mitochondrial respiratory chain complex IV assembly	16	-0.630967	-1.72661	0.00974659	0.224399	0.207725	828	tags=50%, list=14%, signal=43%	ENSG00000240230/ENSG00000106603/ENSG00000074582/ENSG00000178449/ENSG00000155463/ENSG00000229833/ENSG00000138495/ENSG00000183978
GO:0042326	negative regulation of phosphorylation	160	0.29454	1.37943	0.00977995	0.224399	0.207725	1293	tags=30%, list=22%, signal=24%	ENSG00000154277/ENSG00000105974/ENSG00000148498/ENSG00000089220/ENSG00000153187/ENSG00000140105/ENSG00000067560/ENSG00000120948/ENSG00000168734/ENSG00000124762/ENSG00000175354/ENSG00000253729/ENSG00000119048/ENSG00000168209/ENSG00000106211/ENSG00000154803/ENSG00000134057/ENSG00000123080/ENSG00000166851/ENSG00000116288/ENSG00000124225/ENSG00000146674/ENSG00000108861/ENSG00000101255/ENSG00000111679…
GO:0032890	regulation of organic acid transport	17	-0.60673	-1.67647	0.00990099	0.225791	0.209014	739	tags=35%, list=13%, signal=31%	ENSG00000137801/ENSG00000135744/ENSG00000132326/ENSG00000154723/ENSG00000144746/ENSG00000117009
GO:0008608	attachment of spindle microtubules to kinetochore	16	0.618583	1.78464	0.0102249	0.231766	0.214545	777	tags=44%, list=13%, signal=38%	ENSG00000153187/ENSG00000070831/ENSG00000080986/ENSG00000142945/ENSG00000134057/ENSG00000178999/ENSG00000085415
GO:0048146	positive regulation of fibroblast proliferation	20	0.558941	1.72797	0.0103734	0.233715	0.216349	1104	tags=55%, list=19%, signal=45%	ENSG00000197956/ENSG00000124762/ENSG00000115414/ENSG00000253729/ENSG00000134057/ENSG00000135829/ENSG00000140464/ENSG00000146648/ENSG00000105810/ENSG00000164258/ENSG00000182718
GO:0030183	B cell differentiation	36	0.459099	1.62637	0.0106838	0.235659	0.218149	1334	tags=44%, list=23%, signal=35%	ENSG00000100097/ENSG00000168264/ENSG00000175354/ENSG00000150093/ENSG00000253729/ENSG00000115738/ENSG00000111679/ENSG00000116580/ENSG00000100393/ENSG00000002330/ENSG00000141510/ENSG00000110719/ENSG00000100219/ENSG00000132522/ENSG00000106003/ENSG00000101974
GO:0050000	chromosome localization	36	0.466374	1.65214	0.0106838	0.235659	0.218149	1499	tags=50%, list=26%, signal=37%	ENSG00000134690/ENSG00000153187/ENSG00000126787/ENSG00000108424/ENSG00000119048/ENSG00000080986/ENSG00000142945/ENSG00000134057/ENSG00000103769/ENSG00000085415/ENSG00000254505/ENSG00000176108/ENSG00000138071/ENSG00000083937/ENSG00000131165/ENSG00000130724/ENSG00000255112/ENSG00000197102
GO:0051303	establishment of chromosome localization	36	0.466374	1.65214	0.0106838	0.235659	0.218149	1499	tags=50%, list=26%, signal=37%	ENSG00000134690/ENSG00000153187/ENSG00000126787/ENSG00000108424/ENSG00000119048/ENSG00000080986/ENSG00000142945/ENSG00000134057/ENSG00000103769/ENSG00000085415/ENSG00000254505/ENSG00000176108/ENSG00000138071/ENSG00000083937/ENSG00000131165/ENSG00000130724/ENSG00000255112/ENSG00000197102
GO:0006626	protein targeting to mitochondrion	69	-0.400222	-1.5546	0.0107527	0.235659	0.218149	872	tags=29%, list=15%, signal=25%	ENSG00000134375/ENSG00000140740/ENSG00000163528/ENSG00000160695/ENSG00000104980/ENSG00000186010/ENSG00000154174/ENSG00000100347/ENSG00000173726/ENSG00000198258/ENSG00000141279/ENSG00000148950/ENSG00000143575/ENSG00000205981/ENSG00000099800/ENSG00000196683/ENSG00000169100/ENSG00000213625/ENSG00000185651/ENSG00000150779
GO:0008088	axo-dendritic transport	38	0.452388	1.6243	0.0108696	0.235659	0.218149	1329	tags=42%, list=23%, signal=33%	ENSG00000154277/ENSG00000170759/ENSG00000151914/ENSG00000153187/ENSG00000132589/ENSG00000106211/ENSG00000109971/ENSG00000104164/ENSG00000104133/ENSG00000115993/ENSG00000185129/ENSG00000185009/ENSG00000047579/ENSG00000065000/ENSG00000142168/ENSG00000132604
GO:0044766	multi-organism transport	48	0.422977	1.59702	0.010989	0.235659	0.218149	946	tags=27%, list=16%, signal=23%	ENSG00000105974/ENSG00000182481/ENSG00000183684/ENSG00000047410/ENSG00000153201/ENSG00000108424/ENSG00000157020/ENSG00000025800/ENSG00000132341/ENSG00000093000/ENSG00000085415/ENSG00000120253/ENSG00000163634
GO:1902579	multi-organism localization	48	0.422977	1.59702	0.010989	0.235659	0.218149	946	tags=27%, list=16%, signal=23%	ENSG00000105974/ENSG00000182481/ENSG00000183684/ENSG00000047410/ENSG00000153201/ENSG00000108424/ENSG00000157020/ENSG00000025800/ENSG00000132341/ENSG00000093000/ENSG00000085415/ENSG00000120253/ENSG00000163634
GO:0009117	nucleotide metabolic process	354	-0.274491	-1.34637	0.0111111	0.235659	0.218149	1163	tags=28%, list=20%, signal=24%	ENSG00000143437/ENSG00000168610/ENSG00000242372/ENSG00000146729/ENSG00000158864/ENSG00000131143/ENSG00000105835/ENSG00000170906/ENSG00000127184/ENSG00000152556/ENSG00000125877/ENSG00000166741/ENSG00000049239/ENSG00000198585/ENSG00000183549/ENSG00000172340/ENSG00000142192/ENSG00000143179/ENSG00000066813/ENSG00000026652/ENSG00000168653/ENSG00000124172/ENSG00000205542/ENSG00000139180/ENSG00000125458…
GO:0016482	cytosolic transport	69	0.365157	1.47841	0.0112613	0.235659	0.218149	1089	tags=29%, list=19%, signal=24%	ENSG00000170759/ENSG00000129003/ENSG00000112335/ENSG00000082805/ENSG00000049245/ENSG00000135968/ENSG00000108587/ENSG00000008294/ENSG00000102189/ENSG00000137710/ENSG00000104915/ENSG00000131374/ENSG00000221838/ENSG00000153071/ENSG00000104886/ENSG00000129515/ENSG00000106636/ENSG00000204713/ENSG00000101246/ENSG00000138071
GO:0043903	regulation of symbiosis, encompassing mutualism through parasitism	117	0.326023	1.46043	0.0112613	0.235659	0.218149	1186	tags=32%, list=20%, signal=26%	ENSG00000172757/ENSG00000100097/ENSG00000105974/ENSG00000185624/ENSG00000182481/ENSG00000120948/ENSG00000055332/ENSG00000112335/ENSG00000163565/ENSG00000111640/ENSG00000100603/ENSG00000129315/ENSG00000138448/ENSG00000165916/ENSG00000196262/ENSG00000135829/ENSG00000165949/ENSG00000130202/ENSG00000025800/ENSG00000135250/ENSG00000171960/ENSG00000129351/ENSG00000065243/ENSG00000131747/ENSG00000001036…
GO:0007052	mitotic spindle organization	65	0.388444	1.5405	0.0113122	0.235659	0.218149	747	tags=26%, list=13%, signal=23%	ENSG00000089685/ENSG00000198901/ENSG00000131462/ENSG00000153187/ENSG00000067560/ENSG00000047410/ENSG00000167110/ENSG00000108424/ENSG00000080986/ENSG00000134057/ENSG00000178999/ENSG00000196924/ENSG00000166851/ENSG00000132341/ENSG00000165280/ENSG00000183765/ENSG00000103769
GO:0001738	morphogenesis of a polarized epithelium	72	0.373678	1.51561	0.0114416	0.235659	0.218149	1025	tags=32%, list=17%, signal=27%	ENSG00000108518/ENSG00000067560/ENSG00000100911/ENSG00000205220/ENSG00000277791/ENSG00000101182/ENSG00000135541/ENSG00000100519/ENSG00000164930/ENSG00000165916/ENSG00000070831/ENSG00000185627/ENSG00000173692/ENSG00000126067/ENSG00000092010/ENSG00000153071/ENSG00000186193/ENSG00000159377/ENSG00000100902/ENSG00000175166/ENSG00000042753/ENSG00000115233/ENSG00000103494
GO:2001251	negative regulation of chromosome organization	74	0.375601	1.53326	0.0114416	0.235659	0.218149	1699	tags=43%, list=29%, signal=31%	ENSG00000153187/ENSG00000047410/ENSG00000205629/ENSG00000164109/ENSG00000164611/ENSG00000119048/ENSG00000080986/ENSG00000134057/ENSG00000178999/ENSG00000166851/ENSG00000131747/ENSG00000113648/ENSG00000167770/ENSG00000143799/ENSG00000111875/ENSG00000169679/ENSG00000136861/ENSG00000135486/ENSG00000144635/ENSG00000124575/ENSG00000073050/ENSG00000104517/ENSG00000110200/ENSG00000116670/ENSG00000085224…
GO:0010389	regulation of G2/M transition of mitotic cell cycle	126	0.335726	1.52092	0.0114679	0.235659	0.218149	1075	tags=31%, list=18%, signal=26%	ENSG00000196230/ENSG00000131462/ENSG00000100911/ENSG00000167552/ENSG00000205220/ENSG00000127914/ENSG00000277791/ENSG00000054282/ENSG00000101182/ENSG00000175216/ENSG00000078674/ENSG00000100519/ENSG00000127824/ENSG00000046651/ENSG00000137814/ENSG00000165916/ENSG00000110092/ENSG00000080824/ENSG00000134057/ENSG00000185627/ENSG00000178999/ENSG00000173692/ENSG00000166851/ENSG00000188229/ENSG00000126067…
[truncated: 28 more rows]

## Sheet: E_GO-MF_CX_vs_DMSO
ID	Description	setSize	enrichmentScore	NES	pvalue	p.adjust	qvalues	rank	leading_edge	core_enrichment
[truncated: 37 more rows]
